# Supplementary material for: 4-Bromo-2-[(phenyl­imino)­meth­yl]phenol
Source: Acta Crystallogr Sect E Struct Rep Online. 2014 Jul 5;70(Pt 8):o853. doi: 10.1107/S1600536814015268 (PMC4158544; doi:10.1107/S1600536814015268)
Supplement: Supplementary file 1 [file e-70-0o853-sup1.cif]

##############################################################################
#                                                                            #
# This CIF contains the data in a paper accepted for publication in          #
# Acta Crystallographica Section E. It conforms to the requirements of       #
# Notes for Authors for Acta Crystallographica Section E, and has been       #
# peer reviewed under the auspices of the IUCr Commission on Journals.       #
#                                                                            #
# Full details of the Crystallographic Information File format               #
# are given in the paper "The Crystallographic Information File (CIF):       #
# a New Standard Archive File for Crystallography" by S. R. Hall, F. H.      #
# Allen and I. D. Brown [Acta Cryst. (1991), A47, 655-685].                  #
#                                                                            #
# The current version of the core CIF dictionary is obtainable from          #
# ftp://ftp.iucr.org/pub/cif_core.dic.                                       #
#                                                                            #
# Software is freely available for graphical display of the structure(s)     #
# in this CIF. For information consult the CIF software page                 #
# http://www.iucr.org/resources/cif/software.                                #
#                                                                            #
# This file may be used for bona fide research purposes within the           #
# scientific community so long as proper attribution is given to the journal # 
# article from which it was obtained.                                        #
#                                                                            #
##############################################################################
data_I
_database_code_depnum_ccdc_archive 'CCDC 1010948'
_audit_creation_method     SHELXL-97
_journal_date_recd_electronic     2014-04-22
_journal_date_accepted     2014-06-29
_journal_name_full     'Acta Crystallographica, Section E'
_journal_year     2014
_journal_volume     70
_journal_issue      8
_journal_page_first     o853
_journal_page_last     o853
_journal_paper_category     QO
_journal_paper_doi     10.1107/S1600536814015268
_journal_coeditor_code     NK2224
_publ_contact_author_name     'Miao-Li  Zhu'
_publ_contact_author_address
;
Institute of Molecular Science,
Key Laboratory of Chemical Biology and Molecular
Engineering of the Education Ministry,
Shanxi University,
Taiyuan, Shanxi 030006,
People's Republic of China
;
_publ_contact_author_email     'miaoli@sxu.edu.cn'
_publ_contact_author_phone     '0351-7017974'
_publ_section_title
;
4-Bromo-2-[(phenylimino)methyl]phenol
;
loop_
    _publ_author_name
    _publ_author_footnote
    _publ_author_address
    'Yan, Xu-Xiu' .
;
Institute of Molecular Science,
Key Laboratory of Chemical Biology and Molecular
Engineering of the Education Ministry,
Shanxi University,
Taiyuan, Shanxi 030006,
People's Republic of China
;
    'Lu, Li-Ping' .
;
Institute of Molecular Science,
Key Laboratory of Chemical Biology and Molecular
Engineering of the Education Ministry,
Shanxi University,
Taiyuan, Shanxi 030006,
People's Republic of China
;
    'Zhu, Miao-Li' .
;
Institute of Molecular Science,
Key Laboratory of Chemical Biology and Molecular
Engineering of the Education Ministry,
Shanxi University,
Taiyuan, Shanxi 030006,
People's Republic of China
;
_chemical_name_systematic
;
4-Bromo-2-[(phenylimino)methyl]phenol
;
_chemical_name_common     ?
_chemical_formula_moiety     'C13 H10 Br N O'
_chemical_formula_sum     'C13 H10 Br N O'
_chemical_formula_iupac     'C13 H10 Br N O'
_chemical_formula_weight     276.13
_chemical_melting_point     ?
_symmetry_cell_setting     orthorhombic
_symmetry_space_group_name_H-M     'P c a 21'
_symmetry_space_group_name_Hall     'P 2c -2ac'
loop_
    _symmetry_equiv_pos_as_xyz
    'x, y, z'
    '-x, -y, z+1/2'
    '-x+1/2, y, z+1/2'
    'x+1/2, -y, z'
_cell_length_a     12.353(3)
_cell_length_b     4.5092(9)
_cell_length_c     19.778(4)
_cell_angle_alpha     90.00
_cell_angle_beta     90.00
_cell_angle_gamma     90.00
_cell_volume     1101.7(4)
_cell_formula_units_Z     4
_cell_measurement_reflns_used     2025
_cell_measurement_theta_min     2.07
_cell_measurement_theta_max     26.02
_cell_measurement_temperature     298(2)
_exptl_crystal_description     block
_exptl_crystal_colour     orange-red
_exptl_crystal_size_max     0.20
_exptl_crystal_size_mid     0.15
_exptl_crystal_size_min     0.05
_exptl_crystal_density_diffrn     1.665
_exptl_crystal_density_meas     ?
_exptl_crystal_density_method     'not measured'
_exptl_crystal_F_000     552
_exptl_absorpt_coefficient_mu     3.706
_exptl_absorpt_correction_type     multi-scan
_exptl_absorpt_process_details     '(SADABS; Sheldrick, 2000)'
_exptl_absorpt_correction_T_min     0.5244
_exptl_absorpt_correction_T_max     0.8364
_exptl_special_details     ?
_diffrn_ambient_temperature     298(2)
_diffrn_radiation_type     MoK\a
_diffrn_radiation_wavelength     0.71073
_diffrn_radiation_source     'fine-focus sealed tube'
_diffrn_radiation_monochromator     graphite
_diffrn_measurement_device_type     'Bruker SMART CCD area-detector'
_diffrn_measurement_method     'phi and omega scans'
_diffrn_detector_area_resol_mean     ?
_diffrn_reflns_number     4926
_diffrn_reflns_av_R_equivalents     0.0491
_diffrn_reflns_av_sigmaI/netI     0.0514
_diffrn_reflns_theta_min     3.30
_diffrn_reflns_theta_max     25.05
_diffrn_reflns_theta_full     25.05
_diffrn_measured_fraction_theta_max     0.997
_diffrn_measured_fraction_theta_full     0.997
_diffrn_reflns_limit_h_min     -13
_diffrn_reflns_limit_h_max     14
_diffrn_reflns_limit_k_min     -5
_diffrn_reflns_limit_k_max     5
_diffrn_reflns_limit_l_min     -23
_diffrn_reflns_limit_l_max     17
_refine_special_details
;
Refinement of <i>F</i>^2^ against ALL reflections. The weighted <i>R</i>-factor
<i>wR</i> and goodness of fit <i>S</i> are based on <i>F</i>^2^, conventional
<i>R</i>-factors <i>R</i> are based on <i>F</i>, with <i>F</i> set to zero for
negative <i>F</i>^2^. The threshold expression of <i>F</i>^2^ >
\s(<i>F</i>^2^) is used only for calculating <i>R</i>-factors(gt) <i>etc</i>.
and is not relevant to the choice of reflections for refinement.
<i>R</i>-factors based on <i>F</i>^2^ are statistically about twice as large
as those based on <i>F</i>, and <i>R</i>- factors based on ALL data will be
even larger.
;
_reflns_number_total     1674
_reflns_number_gt     1444
_reflns_threshold_expression     I>2\s(I)
_refine_ls_structure_factor_coef     Fsqd
_refine_ls_matrix_type     full
_refine_ls_R_factor_all     0.0487
_refine_ls_R_factor_gt     0.0386
_refine_ls_wR_factor_gt     0.0742
_refine_ls_wR_factor_ref     0.0779
_refine_ls_goodness_of_fit_ref     1.041
_refine_ls_restrained_S_all     1.040
_refine_ls_number_reflns     1674
_refine_ls_number_parameters     149
_refine_ls_number_restraints     1
_refine_ls_hydrogen_treatment     mixed
_refine_ls_weighting_scheme     calc
_refine_ls_weighting_details
                 'calc w=1/[\s^2^(Fo^2^)+(0.0329P)^2^] where P=(Fo^2^+2Fc^2^)/3'
_atom_sites_solution_hydrogens     geom
_atom_sites_solution_primary     direct
_atom_sites_solution_secondary     difmap
_refine_ls_shift/su_max     0.000
_refine_ls_shift/su_mean     0.000
_refine_diff_density_max     0.469
_refine_diff_density_min     -0.333
_refine_ls_extinction_method     none
_refine_ls_extinction_coef     ?
_refine_ls_abs_structure_details     'Flack (1983), 924 Friedel pairs'
_refine_ls_abs_structure_Flack     0.039(18)
loop_
    _atom_type_symbol
    _atom_type_description
    _atom_type_scat_dispersion_real
    _atom_type_scat_dispersion_imag
    _atom_type_scat_source
    'C' 'C' 0.0033 0.0016
                         'International Tables Vol C Tables 4.2.6.8 and 6.1.1.4'
    'H' 'H' 0.0000 0.0000
                         'International Tables Vol C Tables 4.2.6.8 and 6.1.1.4'
    'Br' 'Br' -0.2901 2.4595
                         'International Tables Vol C Tables 4.2.6.8 and 6.1.1.4'
    'N' 'N' 0.0061 0.0033
                         'International Tables Vol C Tables 4.2.6.8 and 6.1.1.4'
    'O' 'O' 0.0106 0.0060
                         'International Tables Vol C Tables 4.2.6.8 and 6.1.1.4'
_computing_data_collection     'SMART (Bruker, 2000)'
_computing_cell_refinement     'SAINT (Bruker, 2000)'
_computing_data_reduction     'SAINT (Bruker, 2000)'
_computing_structure_solution     'SHELXS97 (Sheldrick, 2008)'
_computing_structure_refinement     'SHELXL97 (Sheldrick, 2008)'
_computing_molecular_graphics     'SHELXTL/PC (Sheldrick, 2008)'
_computing_publication_material     'publCIF (Westrip, 2010)'
loop_
    _atom_site_type_symbol
    _atom_site_label
    _atom_site_fract_x
    _atom_site_fract_y
    _atom_site_fract_z
    _atom_site_U_iso_or_equiv
    _atom_site_adp_type
    _atom_site_calc_flag
    _atom_site_refinement_flags
    _atom_site_occupancy
    _atom_site_symmetry_multiplicity
    _atom_site_disorder_assembly
    _atom_site_disorder_group
    Br Br1 0.57515(4) 1.03271(10) 0.49809(4) 0.04069(18) Uani d . 1 1 . .
    C C1 0.6938(4) 0.5393(12) 0.3358(3) 0.0283(13) Uani d . 1 1 . .
    C C2 0.8024(4) 0.6143(12) 0.3347(3) 0.0310(14) Uani d . 1 1 . .
    C C3 0.8434(5) 0.8206(15) 0.3824(3) 0.0401(16) Uani d . 1 1 . .
    H H3 0.9163 0.8720 0.3817 0.048 Uiso calc R 1 1 . .
    C C4 0.7755(5) 0.9449(13) 0.4299(3) 0.0394(14) Uani d . 1 1 . .
    H H4 0.8022 1.0819 0.4608 0.047 Uiso calc R 1 1 . .
    C C5 0.6671(5) 0.8650(13) 0.4313(3) 0.0340(14) Uani d . 1 1 . .
    C C6 0.6257(5) 0.6708(12) 0.3845(3) 0.0315(13) Uani d . 1 1 . .
    H H6 0.5523 0.6255 0.3850 0.038 Uiso calc R 1 1 . .
    C C7 0.6489(4) 0.3280(12) 0.2878(3) 0.0305(13) Uani d . 1 1 . .
    H H7 0.5750 0.2881 0.2882 0.037 Uiso calc R 1 1 . .
    C C8 0.6684(4) -0.0149(12) 0.1984(3) 0.0314(13) Uani d . 1 1 . .
    C C9 0.5609(5) -0.1095(13) 0.1966(3) 0.0379(15) Uani d . 1 1 . .
    H H9 0.5108 -0.0327 0.2271 0.045 Uiso calc R 1 1 . .
    C C10 0.5286(5) -0.3203(13) 0.1487(3) 0.0428(17) Uani d . 1 1 . .
    H H10 0.4573 -0.3866 0.1481 0.051 Uiso calc R 1 1 . .
    C C11 0.6026(5) -0.4316(12) 0.1020(3) 0.0401(15) Uani d . 1 1 . .
    H H11 0.5810 -0.5689 0.0695 0.048 Uiso calc R 1 1 . .
    C C12 0.7067(6) -0.3361(15) 0.1046(4) 0.0445(16) Uani d . 1 1 . .
    H H12 0.7565 -0.4105 0.0736 0.053 Uiso calc R 1 1 . .
    C C13 0.7409(5) -0.1310(12) 0.1521(3) 0.0373(14) Uani d . 1 1 . .
    H H13 0.8130 -0.0710 0.1528 0.045 Uiso calc R 1 1 . .
    N N1 0.7101(4) 0.1963(10) 0.2449(2) 0.0304(12) Uani d . 1 1 . .
    O O1 0.8726(3) 0.4998(10) 0.2894(2) 0.0398(10) Uani d . 1 1 . .
    H H1 0.840(4) 0.348(13) 0.269(3) 0.029(17) Uiso d . 1 1 . .
loop_
    _atom_site_aniso_label
    _atom_site_aniso_U_11
    _atom_site_aniso_U_22
    _atom_site_aniso_U_33
    _atom_site_aniso_U_12
    _atom_site_aniso_U_13
    _atom_site_aniso_U_23
    Br1 0.0408(3) 0.0520(3) 0.0293(3) 0.0062(3) 0.0020(4) -0.0049(6)
    C1 0.033(3) 0.028(3) 0.023(3) 0.000(3) -0.002(2) 0.006(3)
    C2 0.032(3) 0.033(3) 0.029(4) -0.001(3) 0.000(3) 0.003(3)
    C3 0.034(4) 0.047(4) 0.039(4) -0.006(3) -0.005(3) 0.000(3)
    C4 0.042(3) 0.046(3) 0.030(4) -0.002(3) -0.007(3) -0.002(3)
    C5 0.040(3) 0.034(3) 0.028(4) 0.002(3) 0.000(3) 0.004(3)
    C6 0.031(3) 0.033(3) 0.031(4) 0.003(3) 0.001(3) 0.003(3)
    C7 0.031(3) 0.032(3) 0.029(4) -0.001(3) -0.002(3) 0.005(3)
    C8 0.039(3) 0.029(3) 0.026(3) 0.000(3) 0.000(2) 0.003(3)
    C9 0.035(3) 0.044(3) 0.034(4) -0.003(3) -0.005(3) -0.002(3)
    C10 0.039(4) 0.038(4) 0.051(5) -0.010(3) -0.014(3) 0.008(3)
    C11 0.056(4) 0.034(3) 0.029(4) -0.004(3) -0.010(3) 0.001(3)
    C12 0.057(4) 0.044(4) 0.032(4) 0.001(4) 0.007(3) -0.004(3)
    C13 0.039(4) 0.036(3) 0.037(4) -0.007(3) 0.001(3) 0.001(3)
    N1 0.030(3) 0.032(2) 0.029(3) -0.002(2) -0.002(3) 0.000(2)
    O1 0.027(2) 0.054(3) 0.038(3) 0.000(2) 0.0047(19) -0.012(2)
_geom_special_details
;
All e.s.d.'s (except the e.s.d. in the dihedral angle between two l.s. planes)
are estimated using the full covariance matrix. The cell e.s.d.'s are taken
into account individually in the estimation of e.s.d.'s in distances, angles
and torsion angles; correlations between e.s.d.'s in cell parameters are only
used when they are defined by crystal symmetry. An approximate (isotropic)
treatment of cell e.s.d.'s is used for estimating e.s.d.'s involving l.s.
planes.
;
loop_
    _geom_bond_atom_site_label_1
    _geom_bond_atom_site_label_2
    _geom_bond_site_symmetry_2
    _geom_bond_distance
    _geom_bond_publ_flag
    Br1 C5 . 1.899(6) ?
    C1 C2 . 1.383(7) ?
    C1 C6 . 1.411(8) ?
    C1 C7 . 1.454(8) ?
    C2 O1 . 1.350(7) ?
    C2 C3 . 1.419(9) ?
    C3 C4 . 1.378(9) ?
    C3 H3 . 0.9300 ?
    C4 C5 . 1.387(8) ?
    C4 H4 . 0.9300 ?
    C5 C6 . 1.372(8) ?
    C6 H6 . 0.9300 ?
    C7 N1 . 1.283(7) ?
    C7 H7 . 0.9300 ?
    C8 C13 . 1.385(8) ?
    C8 C9 . 1.396(7) ?
    C8 N1 . 1.421(7) ?
    C9 C10 . 1.400(8) ?
    C9 H9 . 0.9300 ?
    C10 C11 . 1.394(9) ?
    C10 H10 . 0.9300 ?
    C11 C12 . 1.358(9) ?
    C11 H11 . 0.9300 ?
    C12 C13 . 1.384(8) ?
    C12 H12 . 0.9300 ?
    C13 H13 . 0.9300 ?
    O1 H1 . 0.89(6) ?
loop_
    _geom_angle_atom_site_label_1
    _geom_angle_atom_site_label_2
    _geom_angle_atom_site_label_3
    _geom_angle_site_symmetry_1
    _geom_angle_site_symmetry_3
    _geom_angle
    _geom_angle_publ_flag
    C2 C1 C6 . . 119.1(5) ?
    C2 C1 C7 . . 121.4(5) ?
    C6 C1 C7 . . 119.6(5) ?
    O1 C2 C1 . . 122.6(5) ?
    O1 C2 C3 . . 117.6(5) ?
    C1 C2 C3 . . 119.8(6) ?
    C4 C3 C2 . . 120.1(6) ?
    C4 C3 H3 . . 119.9 ?
    C2 C3 H3 . . 119.9 ?
    C3 C4 C5 . . 119.8(6) ?
    C3 C4 H4 . . 120.1 ?
    C5 C4 H4 . . 120.1 ?
    C6 C5 C4 . . 120.7(6) ?
    C6 C5 Br1 . . 120.0(4) ?
    C4 C5 Br1 . . 119.2(5) ?
    C5 C6 C1 . . 120.5(5) ?
    C5 C6 H6 . . 119.8 ?
    C1 C6 H6 . . 119.8 ?
    N1 C7 C1 . . 120.6(5) ?
    N1 C7 H7 . . 119.7 ?
    C1 C7 H7 . . 119.7 ?
    C13 C8 C9 . . 118.9(5) ?
    C13 C8 N1 . . 116.6(5) ?
    C9 C8 N1 . . 124.5(5) ?
    C8 C9 C10 . . 119.7(6) ?
    C8 C9 H9 . . 120.1 ?
    C10 C9 H9 . . 120.1 ?
    C11 C10 C9 . . 120.4(6) ?
    C11 C10 H10 . . 119.8 ?
    C9 C10 H10 . . 119.8 ?
    C12 C11 C10 . . 118.8(6) ?
    C12 C11 H11 . . 120.6 ?
    C10 C11 H11 . . 120.6 ?
    C11 C12 C13 . . 121.8(7) ?
    C11 C12 H12 . . 119.1 ?
    C13 C12 H12 . . 119.1 ?
    C12 C13 C8 . . 120.3(6) ?
    C12 C13 H13 . . 119.8 ?
    C8 C13 H13 . . 119.8 ?
    C7 N1 C8 . . 121.6(5) ?
    C2 O1 H1 . . 108(4) ?
loop_
    _geom_torsion_atom_site_label_1
    _geom_torsion_atom_site_label_2
    _geom_torsion_atom_site_label_3
    _geom_torsion_atom_site_label_4
    _geom_torsion_site_symmetry_1
    _geom_torsion_site_symmetry_2
    _geom_torsion_site_symmetry_3
    _geom_torsion_site_symmetry_4
    _geom_torsion
    _geom_torsion_publ_flag
    C6 C1 C2 O1 . . . . -179.6(5) ?
    C7 C1 C2 O1 . . . . 0.5(9) ?
    C6 C1 C2 C3 . . . . 0.1(8) ?
    C7 C1 C2 C3 . . . . -179.8(5) ?
    O1 C2 C3 C4 . . . . 180.0(5) ?
    C1 C2 C3 C4 . . . . 0.3(9) ?
    C2 C3 C4 C5 . . . . 0.8(9) ?
    C3 C4 C5 C6 . . . . -2.2(9) ?
    C3 C4 C5 Br1 . . . . 178.8(5) ?
    C4 C5 C6 C1 . . . . 2.6(9) ?
    Br1 C5 C6 C1 . . . . -178.4(4) ?
    C2 C1 C6 C5 . . . . -1.6(8) ?
    C7 C1 C6 C5 . . . . 178.4(5) ?
    C2 C1 C7 N1 . . . . 2.9(8) ?
    C6 C1 C7 N1 . . . . -177.0(5) ?
    C13 C8 C9 C10 . . . . 0.6(9) ?
    N1 C8 C9 C10 . . . . -179.7(5) ?
    C8 C9 C10 C11 . . . . -1.4(9) ?
    C9 C10 C11 C12 . . . . 1.2(9) ?
    C10 C11 C12 C13 . . . . -0.3(10) ?
    C11 C12 C13 C8 . . . . -0.5(10) ?
    C9 C8 C13 C12 . . . . 0.4(9) ?
    N1 C8 C13 C12 . . . . -179.4(5) ?
    C1 C7 N1 C8 . . . . 178.8(5) ?
    C13 C8 N1 C7 . . . . 176.6(5) ?
    C9 C8 N1 C7 . . . . -3.1(9) ?
loop_
    _geom_hbond_atom_site_label_D
    _geom_hbond_atom_site_label_H
    _geom_hbond_atom_site_label_A
    _geom_hbond_site_symmetry_A
    _geom_hbond_distance_DH
    _geom_hbond_distance_HA
    _geom_hbond_distance_DA
    _geom_hbond_angle_DHA
    _geom_hbond_publ_flag
    O1 H1 N1 . 0.89(6) 1.81(5) 2.583(6) 144(5) y
_iucr_refine_instructions_details
;
TITL I in Pca2(1)
CELL  0.71073   12.3530    4.5092   19.7780    90.000    90.000    90.000
ZERR        4    0.0030    0.0009    0.0040     0.000     0.000     0.000
LATT -1
SYMM             - X ,            - Y ,    0.50000 + Z
SYMM     0.50000 - X ,              Y ,    0.50000 + Z
SYMM     0.50000 + X ,            - Y ,              Z
SFAC C  H  Br N  O
UNIT 52 40 4 4 4
OMIT  -3.00  50.10
L.S. 4
ACTA
BOND $H
FMAP 2
PLAN 5
SIZE 0.20 0.15 0.05
HTAB
HTAB O1 N1
CONF
MPLA Br1 O1 N1 C1 C2 C3 C4 C5 C6 C7 C8 C9 C10 C11 C12 C13
WGHT  0.032900  0.000000
FVAR  0.385420
TEMP 25
Br1    3   0.575153  1.032712  0.498094 11.000000  0.040780  0.052020 =
           0.029260 -0.004920  0.001990  0.006160
C1     1   0.693826  0.539267  0.335769 11.000000  0.033450  0.028420 =
           0.022920  0.005680 -0.002020  0.000450
C2     1   0.802385  0.614293  0.334700 11.000000  0.031620  0.032580 =
           0.028780  0.002560  0.000130 -0.000840
C3     1   0.843440  0.820577  0.382415 11.000000  0.034170  0.046910 =
           0.039340  0.000000 -0.004680 -0.006090
AFIX 43
H3     2   0.916339  0.871992  0.381671 11.000000 -1.200000
AFIX 0
C4     1   0.775500  0.944915  0.429867 11.000000  0.041650  0.046140 =
           0.030410 -0.001710 -0.007080 -0.002120
AFIX 43
H4     2   0.802245  1.081876  0.460802 11.000000 -1.200000
AFIX 0
C5     1   0.667059  0.865017  0.431318 11.000000  0.039680  0.033950 =
           0.028290  0.003620 -0.000040  0.002220
C6     1   0.625729  0.670788  0.384544 11.000000  0.031000  0.032870 =
           0.030670  0.003070  0.001310  0.002990
AFIX 43
H6     2   0.552282  0.625542  0.385008 11.000000 -1.200000
AFIX 0
C7     1   0.648861  0.328041  0.287810 11.000000  0.030810  0.031990 =
           0.028690  0.005380 -0.002410 -0.000640
AFIX 43
H7     2   0.575004  0.288096  0.288248 11.000000 -1.200000
AFIX 0
C8     1   0.668416 -0.014887  0.198430 11.000000  0.039130  0.029380 =
           0.025810  0.003150 -0.000390 -0.000340
C9     1   0.560852 -0.109464  0.196596 11.000000  0.035470  0.044270 =
           0.033820 -0.001920 -0.004650 -0.003350
AFIX 43
H9     2   0.510822 -0.032721  0.227068 11.000000 -1.200000
AFIX 0
C10    1   0.528588 -0.320349  0.148692 11.000000  0.039000  0.038420 =
           0.050930  0.008040 -0.013700 -0.010050
AFIX 43
H10    2   0.457300 -0.386605  0.148063 11.000000 -1.200000
AFIX 0
C11    1   0.602604 -0.431597  0.101951 11.000000  0.056360  0.034500 =
           0.029390  0.000510 -0.009970 -0.003920
AFIX 43
H11    2   0.581039 -0.568850  0.069540 11.000000 -1.200000
AFIX 0
C12    1   0.706738 -0.336074  0.104566 11.000000  0.057050  0.043970 =
           0.032420 -0.003980  0.006650  0.000630
AFIX 43
H12    2   0.756458 -0.410451  0.073596 11.000000 -1.200000
AFIX 0
C13    1   0.740942 -0.131037  0.152058 11.000000  0.039440  0.035510 =
           0.036820  0.001180  0.000730 -0.006740
AFIX 43
H13    2   0.812954 -0.070984  0.152834 11.000000 -1.200000
AFIX 0
N1     4   0.710136  0.196346  0.244914 11.000000  0.029800  0.032250 =
           0.029290 -0.000450 -0.002360 -0.002040
O1     5   0.872571  0.499771  0.289384 11.000000  0.027390  0.053590 =
           0.038330 -0.011920  0.004720  0.000240
H1     2   0.840212  0.348435  0.269118 11.000000  0.029370
Q1     1   0.505600  1.110100  0.492900 11.000000  0.050000      0.39
Q2     1   0.478700 -0.483100  0.047000 11.000000  0.050000      0.34
Q3     1   0.640600  0.891300  0.472500 11.000000  0.050000      0.30
Q4     1   0.640200  0.885800  0.519100 11.000000  0.050000      0.29
Q5     1   0.644700  1.138500  0.496600 11.000000  0.050000      0.28
HKLF 4
END
;
