# Supplementary material for: 4-Bromo-2-[(phenyl­imino)­meth­yl]phenol
Source: Acta Crystallogr Sect E Struct Rep Online. 2014 Jul 5;70(Pt 8):o853. doi: 10.1107/S1600536814015268 (PMC4158544; doi:10.1107/S1600536814015268)
Supplement: Supplementary file 2 [file e-70-0o853-Isup2.hkl]

# 
# h,k,l, Fc-squared, Fo-squared, sigma(Fo-squared) and status flag 
# 
data_I
_shelx_title ' I in Pca2(1)' 
_shelx_refln_list_code          4 
_shelx_F_calc_maximum      196.42 
_exptl_crystal_F_000       552.00 
_reflns_d_resolution_high  0.8394 
 
loop_ 
 _symmetry_equiv_pos_as_xyz 
 'x, y, z' 
 '-x, -y, z+1/2' 
 '-x+1/2, y, z+1/2' 
 'x+1/2, -y, z' 
 
_cell_length_a    12.3530 
_cell_length_b     4.5092 
_cell_length_c    19.7780 
_cell_angle_alpha  90.000 
_cell_angle_beta   90.000 
_cell_angle_gamma  90.000 
 
_shelx_F_squared_multiplier     1.000 
 
loop_ 
 _refln_index_h 
 _refln_index_k 
 _refln_index_l 
 _refln_F_squared_calc 
 _refln_F_squared_meas 
 _refln_F_squared_sigma 
 _refln_observed_status 
   2   0 -23      836.17      795.09    108.52 o 
   1   1 -23       14.06       62.62     29.35 o 
   0   0 -22      303.88      271.56     83.81 o 
   2   0 -22     1208.25     1313.59    135.95 o 
   4   0 -22       37.36       34.84     51.39 o 
   0   1 -22      970.10      852.51    103.53 o 
   1   1 -22      134.85      145.00     40.41 o 
   2   1 -22      379.54      368.28     45.72 o 
   3   1 -22       44.64       74.76     31.86 o 
   4   1 -22      174.06      206.53     44.67 o 
   2   0 -21      788.40      756.28     76.28 o 
   4   0 -21      939.22     1059.94     89.69 o 
   6   0 -21      152.34       73.13     38.33 o 
   1   1 -21       53.15       56.72     33.33 o 
   2   1 -21      725.44      742.15     52.66 o 
   3   1 -21       17.79       37.78     29.14 o 
   4   1 -21      722.70      676.25     55.25 o 
   5   1 -21       61.30       78.65     32.82 o 
   6   1 -21       82.71       85.22     31.95 o 
   1   2 -21      116.36       51.89     30.75 o 
   2   2 -21      504.95      483.13     47.38 o 
   3   2 -21        1.72       13.74     26.89 o 
   0   0 -20     4241.32     4098.38    253.32 o 
   2   0 -20      503.92      558.44     73.80 o 
   4   0 -20      226.42      127.27     49.50 o 
   6   0 -20     1010.06      936.38     69.10 o 
   0   1 -20     1244.26     1166.74     97.01 o 
   1   1 -20       26.55       68.88     34.10 o 
   2   1 -20      395.88      339.14     42.61 o 
   3   1 -20       17.27       35.66     32.40 o 
   4   1 -20       58.35       91.12     32.52 o 
   5   1 -20       42.99       56.23     28.43 o 
   6   1 -20      732.06      801.84     77.23 o 
   7   1 -20        9.33       40.47     28.79 o 
   0   2 -20      873.59      818.31     75.73 o 
   1   2 -20       72.31       87.28     28.98 o 
   2   2 -20      343.17      344.59     43.75 o 
   3   2 -20       94.70       94.72     26.90 o 
   4   2 -20      271.82      277.27     37.97 o 
   5   2 -20       49.98       61.16     28.83 o 
   2   0 -19      829.04      812.41     87.25 o 
   4   0 -19     1282.01     1233.52     78.67 o 
   6   0 -19      166.47      150.53     45.16 o 
   8   0 -19      194.42      238.41     80.01 o 
   1   1 -19      202.91      244.10     34.43 o 
   2   1 -19     1216.58     1215.82     62.13 o 
   3   1 -19       54.01       46.53     30.47 o 
   4   1 -19     1376.51     1420.70     66.99 o 
   5   1 -19        5.99       54.51     30.43 o 
   6   1 -19       52.35       66.62     29.65 o 
   7   1 -19       56.51       50.38     29.07 o 
   8   1 -19      399.12      420.14     43.57 o 
   1   2 -19       88.27      120.55     31.06 o 
   2   2 -19      317.06      296.23     41.16 o 
   3   2 -19       17.27        4.55     26.54 o 
   4   2 -19      590.06      692.33     48.76 o 
   5   2 -19      137.29      121.25     40.07 o 
   6   2 -19      288.09      270.84     36.27 o 
   1   3 -19      222.12      227.79     40.11 o 
   2   3 -19      378.45      429.09     57.13 o 
   0   0 -18     4104.67     4200.16    247.73 o 
   2   0 -18      333.29      327.39     66.51 o 
   4   0 -18      428.82      423.56     62.46 o 
   6   0 -18      946.97     1059.53     80.83 o 
   8   0 -18      445.13      398.99    107.07 o 
   0   1 -18     1200.71     1207.61     88.51 o 
   1   1 -18      311.34      300.93     35.23 o 
   2   1 -18     1018.76      937.27     78.16 o 
   3   1 -18      190.91      209.17     41.28 o 
   4   1 -18      100.33       82.56     30.41 o 
   5   1 -18       89.17       74.59     28.70 o 
   6   1 -18     1124.01     1146.77     57.59 o 
   7   1 -18        6.61        7.79     26.71 o 
   8   1 -18      234.58      256.49     35.59 o 
   9   1 -18       53.65       60.68     25.88 o 
   0   2 -18     1129.00     1149.03     79.65 o 
   1   2 -18      187.14      153.18     34.38 o 
   2   2 -18      289.66      367.89     42.70 o 
   3   2 -18      469.61      510.52     56.38 o 
   4   2 -18       16.73       43.69     29.38 o 
   5   2 -18       66.29       66.80     27.06 o 
   6   2 -18      794.86      760.92     54.69 o 
   7   2 -18       19.81       65.03     26.74 o 
   0   3 -18      579.95      585.38     65.11 o 
   1   3 -18       12.68       38.14     27.04 o 
   2   3 -18      135.54      115.71     27.14 o 
   3   3 -18      244.03      299.38     39.04 o 
   4   3 -18       15.81       50.92     26.44 o 
   2   0 -17     2433.53     2604.32    113.59 o 
   4   0 -17     2461.01     2613.31     99.56 o 
   6   0 -17       93.67      140.30     45.24 o 
   8   0 -17      226.89      221.27     68.26 o 
  10   0 -17      603.59      639.97     71.93 o 
   1   1 -17       13.49       60.38     34.47 o 
   2   1 -17     1579.05     1618.30     62.83 o 
   3   1 -17        5.10       31.20     31.08 o 
   4   1 -17     1355.84     1357.61     62.95 o 
   5   1 -17       36.19       51.95     28.16 o 
   6   1 -17      292.40      392.88     41.00 o 
   7   1 -17      142.87      139.08     28.84 o 
   8   1 -17      219.66      212.30     33.38 o 
   9   1 -17       80.85       92.81     28.83 o 
   1   2 -17      277.17      330.54     40.65 o 
   2   2 -17     1390.89     1383.34     63.42 o 
   3   2 -17        1.16      -13.72     27.15 o 
   4   2 -17      635.23      682.42     47.02 o 
   5   2 -17      180.10      219.64     36.15 o 
   6   2 -17       40.09       41.47     26.89 o 
   7   2 -17       40.43       38.86     23.34 o 
   8   2 -17      139.11      175.53     30.30 o 
   1   3 -17      174.78      208.03     39.26 o 
   2   3 -17      321.23      306.52     42.29 o 
   3   3 -17        3.05       31.74     25.62 o 
   4   3 -17      443.04      412.23     41.53 o 
   5   3 -17      115.76       89.34     28.98 o 
   6   3 -17       54.20       47.28     23.78 o 
   0   0 -16     2585.11     2719.44    169.98 o 
   2   0 -16      902.44      941.26     84.23 o 
   4   0 -16      280.49      278.25     47.54 o 
   6   0 -16     1843.93     1847.38    104.59 o 
   8   0 -16     1003.50     1087.04     82.73 o 
  10   0 -16       16.29       67.66     43.79 o 
   0   1 -16     5797.05     5806.58    178.26 o 
   1   1 -16      163.85      158.76     33.68 o 
   2   1 -16      433.05      426.62     41.03 o 
   3   1 -16       80.57      137.62     39.89 o 
   4   1 -16      473.18      410.22     38.82 o 
   5   1 -16      261.90      220.19     32.43 o 
   6   1 -16      907.43      936.16     58.57 o 
   7   1 -16       13.73       84.12     28.65 o 
   8   1 -16     1010.05      909.60     50.93 o 
   9   1 -16      111.94      117.85     30.25 o 
  10   1 -16       21.73       27.96     20.12 o 
   0   2 -16     1158.64     1075.96     80.60 o 
   1   2 -16        4.81       30.85     29.79 o 
   2   2 -16      789.96      774.06     60.07 o 
   3   2 -16      178.33      200.30     40.77 o 
   4   2 -16       64.13       63.83     29.17 o 
   5   2 -16      222.53      220.26     35.25 o 
   6   2 -16      949.54      890.53     59.69 o 
   7   2 -16      143.78      160.36     30.72 o 
   8   2 -16      397.19      393.46     44.58 o 
   9   2 -16       56.15       44.23     27.22 o 
   0   3 -16      437.45      462.39     57.99 o 
   1   3 -16       96.75      107.48     35.16 o 
   2   3 -16      196.37      257.78     41.14 o 
   3   3 -16      285.18      284.72     33.86 o 
   4   3 -16       77.47       43.78     26.55 o 
   5   3 -16       66.83       78.69     33.11 o 
   6   3 -16      606.41      623.68     43.69 o 
   7   3 -16       44.98       52.00     23.65 o 
   2   0 -15     2227.64     2278.10    133.09 o 
   4   0 -15     1967.18     2090.48    102.42 o 
   6   0 -15      198.73      247.86     53.43 o 
   8   0 -15      704.81      718.16     86.44 o 
  10   0 -15      970.44     1031.35     71.64 o 
   1   1 -15      119.00      151.03     33.06 o 
   2   1 -15     1608.46     1565.83     77.10 o 
   3   1 -15       35.67       85.56     39.24 o 
   4   1 -15     2155.89     2131.78     71.50 o 
   5   1 -15      270.83      272.63     32.05 o 
   6   1 -15       71.53       71.60     26.61 o 
   7   1 -15       59.74       77.73     28.98 o 
   8   1 -15      289.76      325.69     34.41 o 
   9   1 -15        8.60       22.36     22.84 o 
  10   1 -15      601.54      619.04     40.69 o 
  11   1 -15        4.68       25.80     21.27 o 
   1   2 -15      415.16      381.18     39.76 o 
   2   2 -15      463.30      480.82     42.83 o 
   3   2 -15      235.91      228.36     34.50 o 
   4   2 -15     2296.09     2254.54     83.13 o 
   5   2 -15      112.15       96.13     28.85 o 
   6   2 -15       92.64      124.47     30.31 o 
   7   2 -15      561.77      562.45     41.72 o 
   8   2 -15      324.00      318.59     35.13 o 
   9   2 -15       35.32       61.93     22.61 o 
   1   3 -15      299.89      378.98     38.89 o 
   2   3 -15      496.10      522.48     43.98 o 
   3   3 -15       26.77       68.73     27.73 o 
   4   3 -15      585.42      578.70     43.97 o 
   5   3 -15       92.32       93.56     25.69 o 
   6   3 -15       91.72      104.83     28.88 o 
   7   3 -15      254.26      260.92     29.62 o 
   1   4 -15      345.80      359.90     38.32 o 
   2   4 -15        5.45       52.58     24.00 o 
   0   0 -14     5154.81     4917.64    158.20 o 
   2   0 -14     1653.36     1610.81     80.42 o 
   4   0 -14      344.69      310.72     64.52 o 
   6   0 -14     1720.25     1777.43    118.45 o 
   8   0 -14     1377.79     1379.05     72.76 o 
  10   0 -14      232.79      175.33     41.94 o 
   0   1 -14     4773.70     4835.79    117.23 o 
   1   1 -14       63.55       62.50     32.90 o 
   2   1 -14     1002.01      896.78     52.35 o 
   3   1 -14      500.62      482.51     39.63 o 
   4   1 -14      285.63      279.34     31.21 o 
   5   1 -14       38.57       48.32     32.40 o 
   6   1 -14     2277.25     2290.21     70.62 o 
   7   1 -14       56.21       80.52     25.83 o 
   8   1 -14     1091.90     1087.51     66.99 o 
   9   1 -14       68.74      101.67     27.59 o 
  10   1 -14       64.28       25.61     20.49 o 
  11   1 -14       37.11       47.71     22.89 o 
   0   2 -14     3642.37     3469.94    127.07 o 
   1   2 -14      375.85      412.08     38.44 o 
   2   2 -14      237.70      306.08     39.61 o 
   3   2 -14      564.97      526.78     40.69 o 
   4   2 -14      156.48      169.08     31.10 o 
   5   2 -14      151.90      123.11     47.38 o 
   6   2 -14     1052.46     1163.15     64.18 o 
   7   2 -14        3.37       32.85     27.85 o 
   8   2 -14      525.96      570.19     58.14 o 
   9   2 -14       85.55       78.20     22.73 o 
  10   2 -14        1.00       25.28     21.11 o 
   0   3 -14      946.05      919.29     79.55 o 
   1   3 -14       54.46       67.33     33.33 o 
   2   3 -14      334.06      379.42     37.72 o 
   3   3 -14      504.89      573.03     41.47 o 
   4   3 -14       13.81       50.79     22.78 o 
   5   3 -14      144.19      142.57     27.73 o 
   6   3 -14      321.31      363.20     34.30 o 
   7   3 -14       81.95       74.00     21.82 o 
   8   3 -14      369.58      372.15     39.41 o 
   0   4 -14      253.57      239.39     46.08 o 
   1   4 -14      143.50      148.59     32.06 o 
   2   4 -14      113.07      114.45     29.76 o 
   3   4 -14      156.21      199.41     33.01 o 
   4   4 -14       39.21       35.55     25.23 o 
   2   0 -13     5096.48     5189.92    195.39 o 
   4   0 -13     2694.39     2696.11     96.61 o 
   6   0 -13      203.59      263.88     92.09 o 
   8   0 -13      799.64      850.28     64.46 o 
  10   0 -13     2492.60     2494.25    167.59 o 
  12   0 -13      169.96      281.39     48.48 o 
   1   1 -13      111.87      111.60     34.26 o 
   2   1 -13     3543.22     3635.11     72.21 o 
   3   1 -13      123.20      134.15     37.49 o 
   4   1 -13     3063.54     2966.85     70.05 o 
   5   1 -13      142.26      158.10     32.83 o 
   6   1 -13      277.18      318.84     40.30 o 
   7   1 -13      129.45       98.67     23.17 o 
   8   1 -13      103.86       99.59     28.17 o 
   9   1 -13       46.43       57.60     22.79 o 
  10   1 -13     1346.83     1379.13     56.11 o 
  11   1 -13        3.35       56.11     23.30 o 
   1   2 -13      248.72      267.64     55.81 o 
   2   2 -13     2364.26     2280.14     72.32 o 
   3   2 -13      128.31      149.62     39.47 o 
   4   2 -13     1766.75     1822.24     64.66 o 
   5   2 -13      149.49      184.96     33.10 o 
   6   2 -13      174.50      193.65     31.21 o 
   7   2 -13      438.60      358.04     34.61 o 
   8   2 -13      229.96      210.28     27.11 o 
   9   2 -13       40.83       25.83     22.40 o 
  10   2 -13      519.01      525.65     34.96 o 
   1   3 -13      205.57      232.64     31.77 o 
   2   3 -13      247.84      280.97     34.28 o 
   3   3 -13        5.08       25.45     23.58 o 
   4   3 -13      716.51      680.89     44.51 o 
   5   3 -13      119.40      168.39     32.30 o 
   6   3 -13      127.58      137.04     28.58 o 
   7   3 -13      233.39      265.43     29.01 o 
   8   3 -13      223.58      234.82     36.76 o 
   9   3 -13       61.31       53.72     26.41 o 
   1   4 -13      443.62      463.04     39.31 o 
   2   4 -13      267.61      241.24     50.62 o 
   3   4 -13       41.03       83.10     24.28 o 
   4   4 -13      106.41      105.68     25.88 o 
   5   4 -13      150.89      119.97     23.71 o 
   0   0 -12     4767.30     4929.01    222.49 o 
   2   0 -12      810.77      843.82     63.88 o 
   4   0 -12      349.18      460.68     54.07 o 
   6   0 -12     3566.29     3741.51    171.02 o 
   8   0 -12     2431.43     2572.45    100.20 o 
  10   0 -12      411.70      405.76     46.76 o 
  12   0 -12      292.29      320.68     51.56 o 
   0   1 -12     4843.02     4977.67    149.15 o 
   1   1 -12      106.51      119.40     32.48 o 
   2   1 -12     1524.99     1552.62     58.77 o 
   3   1 -12      309.59      341.40     38.80 o 
   4   1 -12      694.64      696.14     44.77 o 
   5   1 -12       97.36      127.61     31.85 o 
   6   1 -12     3231.64     3260.36    102.72 o 
   7   1 -12       32.41       80.82     31.71 o 
   8   1 -12      224.96      230.04     31.46 o 
   9   1 -12      280.54      271.46     31.60 o 
  10   1 -12       42.48       64.20     24.37 o 
  11   1 -12        7.95       67.82     26.13 o 
  12   1 -12      209.54      220.09     29.15 o 
   0   2 -12     2383.21     2285.27     84.00 o 
   1   2 -12      477.56      462.79     41.89 o 
   2   2 -12      791.15      844.12     49.20 o 
   3   2 -12      604.07      604.35     42.45 o 
   4   2 -12      151.82      171.21     33.83 o 
   5   2 -12       66.84       53.13     44.79 o 
   6   2 -12     1355.26     1344.35     48.65 o 
   7   2 -12       80.76       85.13     30.48 o 
   8   2 -12      850.67      862.59     41.29 o 
   9   2 -12      270.49      236.52     29.69 o 
  10   2 -12        0.76       12.45     15.80 o 
  11   2 -12       54.51       38.50     23.32 o 
   0   3 -12      554.62      612.90     68.79 o 
   1   3 -12      158.36      116.90     29.72 o 
   2   3 -12     1081.94     1038.16     50.55 o 
   3   3 -12     1100.27     1155.16     76.73 o 
   4   3 -12      111.49      107.45     25.37 o 
   5   3 -12      176.56      199.73     28.71 o 
   6   3 -12      724.69      704.65     42.33 o 
   7   3 -12       36.48       48.99     19.09 o 
   8   3 -12      216.31      206.75     24.92 o 
   9   3 -12       91.58       68.25     54.96 o 
   0   4 -12      200.00      287.31     56.82 o 
   1   4 -12       45.55       39.21     27.75 o 
   2   4 -12      207.64      147.21     41.03 o 
   3   4 -12      326.95      332.07     38.35 o 
   4   4 -12        7.73       44.91     23.36 o 
   5   4 -12      121.96      101.04     25.56 o 
   6   4 -12      198.45      171.96     30.83 o 
   2   0 -11     3311.65     3321.75    116.50 o 
   4   0 -11     4806.62     4875.62    145.91 o 
   6   0 -11      379.25      355.06     49.31 o 
   8   0 -11      741.78      747.69     56.86 o 
  10   0 -11      966.92      998.68     80.64 o 
  12   0 -11      299.23      345.43     46.22 o 
   1   1 -11      158.03      195.29     31.30 o 
   2   1 -11     3264.50     3442.30     82.08 o 
   3   1 -11       40.47       49.87     28.88 o 
   4   1 -11     3683.19     3697.33     87.71 o 
   5   1 -11       70.63       68.37     30.23 o 
   6   1 -11      280.89      286.37     37.22 o 
   7   1 -11      590.73      604.41     39.89 o 
   8   1 -11      952.02      980.35     44.94 o 
   9   1 -11      207.39      196.16     26.96 o 
  10   1 -11     1001.38     1027.40     42.31 o 
  11   1 -11       52.09       60.06     22.58 o 
  12   1 -11      176.05      184.78     27.71 o 
   1   2 -11      610.41      630.99     41.61 o 
   2   2 -11     1755.94     1849.04     64.24 o 
   3   2 -11      211.33      185.22     30.65 o 
   4   2 -11     1880.82     1882.85     55.21 o 
   5   2 -11      266.00      270.48     31.68 o 
   6   2 -11      358.04      355.36     33.69 o 
   7   2 -11      192.36      191.71     25.28 o 
   8   2 -11      358.31      412.51     36.15 o 
   9   2 -11       61.87       88.86     22.07 o 
  10   2 -11      675.85      746.74     50.42 o 
  11   2 -11       43.83       55.22     26.38 o 
   1   3 -11      624.65      652.84     44.76 o 
   2   3 -11     1480.26     1426.26     57.46 o 
   3   3 -11        0.59       21.20     23.59 o 
   4   3 -11     2048.70     2106.61     73.12 o 
   5   3 -11      293.04      308.39     32.10 o 
   6   3 -11       83.45       65.15     25.50 o 
   7   3 -11      265.97      247.68     29.91 o 
   8   3 -11      105.36      107.89     23.45 o 
   9   3 -11       28.87       30.33     25.54 o 
  10   3 -11      276.86      347.97     68.46 o 
   1   4 -11      226.50      263.24     33.41 o 
   2   4 -11      290.33      249.33     33.24 o 
   3   4 -11       50.72       50.33     18.58 o 
   4   4 -11      218.46      239.35     29.43 o 
   5   4 -11      143.31       83.19     27.14 o 
   6   4 -11       37.16       50.72     28.20 o 
   7   4 -11      196.79      206.53     45.17 o 
   0   0 -10    10713.02    10855.81    337.87 o 
   2   0 -10     5671.67     6119.14    175.63 o 
   4   0 -10     6635.96     7511.54    213.22 o 
   6   0 -10     3317.36     3351.83     89.53 o 
   8   0 -10     1161.82     1195.84     77.04 o 
  10   0 -10      287.71      339.57     48.76 o 
  12   0 -10      563.91      548.66     56.43 o 
   0   1 -10     4023.11     4141.75    128.22 o 
   1   1 -10       75.67       40.80     31.05 o 
   2   1 -10     3088.29     3158.96     78.52 o 
   3   1 -10      123.06      128.05     28.40 o 
   4   1 -10      154.97      149.78     28.48 o 
   5   1 -10       79.37       80.69     26.13 o 
   6   1 -10     1814.09     1798.31     52.09 o 
   7   1 -10       48.31       58.10     28.84 o 
   8   1 -10     3707.45     3731.48     83.67 o 
   9   1 -10       61.72       98.03     26.54 o 
  10   1 -10       28.47       28.15     19.52 o 
  11   1 -10       75.41       86.27     24.90 o 
  12   1 -10      611.50      693.14     35.99 o 
  13   1 -10       57.70       69.72     22.66 o 
   0   2 -10     5123.36     5154.84    147.98 o 
   1   2 -10      137.03      133.30     29.09 o 
   2   2 -10     1532.70     1468.55     50.44 o 
   3   2 -10      357.34      383.87     33.85 o 
   4   2 -10      392.82      362.43     36.62 o 
   5   2 -10      189.85      223.58     31.54 o 
   6   2 -10     1768.80     1835.43     59.47 o 
   7   2 -10      486.92      467.35     33.65 o 
   8   2 -10      654.40      694.09     37.81 o 
   9   2 -10       99.15       88.32     19.90 o 
  10   2 -10        2.50       21.62     12.17 o 
  11   2 -10       67.00       92.77     29.55 o 
  12   2 -10      193.19      327.19     73.92 o 
   0   3 -10     2284.32     2420.90     98.74 o 
   1   3 -10      590.95      635.96     41.84 o 
   2   3 -10       12.75       70.70     26.22 o 
   3   3 -10       58.57       63.57     30.36 o 
   4   3 -10       77.31       81.14     22.32 o 
   5   3 -10      144.53      158.00     26.33 o 
   6   3 -10      470.62      516.17     38.43 o 
   7   3 -10       23.86       41.14     18.07 o 
   8   3 -10      488.73      477.78     30.90 o 
   9   3 -10      261.28      299.16     38.02 o 
  10   3 -10        0.77       18.82     37.76 o 
   0   4 -10      575.19      547.77     87.84 o 
   1   4 -10      138.87       97.96     21.40 o 
   2   4 -10       33.47       36.82     13.60 o 
   3   4 -10      440.71      495.99     37.88 o 
   4   4 -10       22.24       29.21     14.26 o 
   5   4 -10      160.05      207.30     80.93 o 
   6   4 -10      118.41      148.74     32.22 o 
   7   4 -10       24.88       45.51     27.26 o 
   2   0  -9     2165.76     2093.42    109.26 o 
   4   0  -9     7972.79     8658.33    430.60 o 
   6   0  -9      698.24      703.78     55.30 o 
   8   0  -9     1470.53     1543.60     75.03 o 
  10   0  -9     1095.90     1119.91     96.03 o 
  12   0  -9      393.38      347.13     45.89 o 
   1   1  -9      447.51      484.73     32.74 o 
   2   1  -9     4746.28     4787.56     88.32 o 
   3   1  -9      384.64      425.33     33.29 o 
   4   1  -9     4603.61     4615.85     98.12 o 
   5   1  -9      132.10      128.68     25.22 o 
   6   1  -9      407.80      393.88     30.48 o 
   7   1  -9      192.35      174.31     23.42 o 
   8   1  -9     2166.75     2133.09     68.80 o 
   9   1  -9      176.05      161.18     26.82 o 
  10   1  -9      778.49      733.55     44.38 o 
  11   1  -9       68.38       48.92     21.83 o 
  12   1  -9      230.62      169.22     27.54 o 
  13   1  -9      103.73      100.82     30.20 o 
   1   2  -9     1396.78     1433.90     48.66 o 
   2   2  -9      927.69      998.00     47.96 o 
   3   2  -9        8.48       54.90     33.12 o 
   4   2  -9     2372.45     2489.13     55.60 o 
   5   2  -9      237.33      250.61     28.81 o 
   6   2  -9      661.75      633.36     60.26 o 
   7   2  -9       63.05       83.02     18.16 o 
   8   2  -9      629.00      646.79     33.28 o 
   9   2  -9      288.59      307.68     27.01 o 
  10   2  -9      941.71     1040.76     41.66 o 
  11   2  -9       79.88      125.66     33.65 o 
  12   2  -9      310.00      390.20     59.09 o 
   1   3  -9      952.32     1012.26     49.41 o 
   2   3  -9     2801.06     2853.63     75.06 o 
   3   3  -9       13.87       36.71     19.79 o 
   4   3  -9      891.57      970.49     58.98 o 
   5   3  -9      539.26      536.76     33.65 o 
   6   3  -9       24.44       43.68     15.89 o 
   7   3  -9      234.37      255.73     23.75 o 
   8   3  -9       37.44       35.84     10.80 o 
   9   3  -9       87.51       84.18     39.47 o 
  10   3  -9      216.64      150.59     49.12 o 
   1   4  -9      126.56      136.29     25.34 o 
   2   4  -9      134.88      118.23     23.05 o 
   3   4  -9       47.72       46.77     16.35 o 
   4   4  -9      442.27      428.13     30.36 o 
   5   4  -9      146.03      171.79     28.53 o 
   6   4  -9       41.49       44.28     21.09 o 
   7   4  -9      264.73      321.28     36.45 o 
   8   4  -9       18.60       11.84     27.90 o 
   0   0  -8     7815.81     7853.64    211.18 o 
   2   0  -8     3801.88     3795.40     94.10 o 
   4   0  -8      641.45      657.87     46.89 o 
   6   0  -8     5243.10     5733.59    156.41 o 
  10   0  -8      503.72      489.19     45.27 o 
  12   0  -8      301.36      255.47     40.41 o 
   0   1  -8     4865.70     4975.41    124.56 o 
   1   1  -8      194.00      199.77     23.49 o 
   2   1  -8     3703.88     3927.03     78.73 o 
   3   1  -8        3.33       46.53     27.14 o 
   4   1  -8     1115.90     1140.51     41.94 o 
   5   1  -8      512.13      522.84     33.13 o 
   6   1  -8     3347.73     3292.46     73.15 o 
   7   1  -8       36.85       65.30     23.49 o 
   8   1  -8     1229.87     1209.95     41.86 o 
   9   1  -8      477.60      468.42     33.56 o 
  10   1  -8      204.51      206.78     27.94 o 
  11   1  -8       21.07       32.09     14.33 o 
  12   1  -8      324.20      309.08     35.20 o 
  13   1  -8       20.09       36.85     21.86 o 
   0   2  -8     1379.37     1427.35     68.19 o 
   1   2  -8     2673.38     2687.19     69.14 o 
   2   2  -8     3143.29     3179.77     77.55 o 
   3   2  -8     1203.58     1247.89     44.78 o 
   4   2  -8      266.06      262.25     29.78 o 
   5   2  -8      286.43      336.72     30.80 o 
   6   2  -8     2460.34     2599.14     51.22 o 
   7   2  -8       24.33       28.49     15.31 o 
   8   2  -8     1019.34     1006.03     56.53 o 
   9   2  -8      279.86      328.26     32.81 o 
  10   2  -8        3.62       26.18      8.23 o 
  11   2  -8       55.21       56.80     14.34 o 
  12   2  -8      515.33      506.71     89.09 o 
   0   3  -8     1559.45     1422.57     76.34 o 
   1   3  -8      392.34      426.82     31.48 o 
   2   3  -8     1140.03     1120.43     48.15 o 
   3   3  -8      569.41      566.86     34.38 o 
   4   3  -8      217.89      231.29     27.77 o 
   5   3  -8      236.91      292.48     38.92 o 
   6   3  -8      926.53      972.96     32.05 o 
   7   3  -8       32.27       36.72     13.61 o 
   8   3  -8      332.42      359.74     58.78 o 
   9   3  -8      201.73      196.58     46.46 o 
  10   3  -8        1.56       29.13     39.41 o 
  11   3  -8      216.71      347.16     79.30 o 
   0   4  -8      355.24      358.02     43.69 o 
   1   4  -8       57.98       71.09     17.14 o 
   2   4  -8      192.95      147.94     22.66 o 
   3   4  -8      565.05      617.71     36.05 o 
   4   4  -8       14.33       23.51     15.23 o 
   5   4  -8      192.80      226.82     28.53 o 
   6   4  -8      207.14      286.32     27.94 o 
   7   4  -8       33.82       52.54     30.53 o 
   8   4  -8      230.76      348.57     96.74 o 
   0   5  -8      277.81      158.41     71.05 o 
   1   5  -8      114.50      124.13     29.02 o 
   2   5  -8       23.54       27.99     13.45 o 
   2   0  -7    10009.28    10468.71    245.98 o 
   4   0  -7     7845.24     8245.55    179.04 o 
   6   0  -7      314.63      295.46     36.35 o 
   8   0  -7     2866.75     3000.77     87.48 o 
  10   0  -7     1910.33     1898.82    112.32 o 
  12   0  -7      418.33      399.45     51.84 o 
  14   0  -7       88.64       73.31     49.21 o 
   1   1  -7      387.28      429.76     34.42 o 
   2   1  -7     5436.30     5613.34    112.36 o 
   3   1  -7       25.03       29.30     21.07 o 
   4   1  -7     5917.39     6215.12    103.26 o 
   5   1  -7      179.22      162.30     20.57 o 
   6   1  -7     1744.41     1679.61     47.84 o 
   7   1  -7      139.51      163.86     24.44 o 
   8   1  -7      928.55      917.40     35.42 o 
   9   1  -7       36.47       64.33     21.91 o 
  10   1  -7     1884.05     1910.72     61.05 o 
  11   1  -7       55.16       55.57     15.67 o 
  12   1  -7      400.92      403.31     43.34 o 
  13   1  -7       27.79       52.38     20.02 o 
   1   2  -7      905.50      911.12     39.38 o 
   2   2  -7     7116.73     7308.18    140.04 o 
   3   2  -7     1054.38     1051.35     39.05 o 
   4   2  -7     2138.43     2049.69     61.79 o 
   5   2  -7      527.56      514.28     31.62 o 
   6   2  -7      434.27      441.14     26.18 o 
   7   2  -7       53.98       58.30     16.70 o 
   8   2  -7      290.02      263.74     20.82 o 
   9   2  -7       54.29       61.55     36.11 o 
  10   2  -7      684.72      736.00     40.19 o 
  11   2  -7       81.05       78.46     23.13 o 
  12   2  -7      225.44      252.75     80.34 o 
   1   3  -7      514.81      545.53     33.85 o 
   2   3  -7      683.04      691.71     36.18 o 
   3   3  -7        6.63       35.01     14.40 o 
   4   3  -7      832.08      862.09     37.26 o 
   5   3  -7      381.09      384.39     27.36 o 
   6   3  -7      142.21      138.91     14.90 o 
   7   3  -7      288.34      305.98     30.84 o 
   8   3  -7      216.37      102.72     45.67 o 
   9   3  -7       52.63       66.16     48.12 o 
  10   3  -7      648.89      582.09     91.03 o 
  11   3  -7       90.38       77.58     40.96 o 
   1   4  -7      334.95      358.16     32.40 o 
   2   4  -7      795.93      781.69     43.33 o 
   3   4  -7      224.42      200.70     24.17 o 
   4   4  -7       57.35       71.78     16.01 o 
   5   4  -7      221.09      257.15     33.86 o 
   6   4  -7       59.31       44.52     23.40 o 
   7   4  -7      294.04      264.55     60.92 o 
   8   4  -7       14.59       42.18     40.19 o 
   1   5  -7      103.16      108.08     27.28 o 
   2   5  -7       51.46       62.68     18.12 o 
   3   5  -7       52.27       64.98     22.04 o 
   0   0  -6    10601.84    10969.78    263.35 o 
   2   0  -6     6610.56     7012.76    131.60 o 
   4   0  -6       71.18       56.74     35.07 o 
   6   0  -6     4801.78     4787.28    212.62 o 
   8   0  -6     3150.24     3327.54     84.72 o 
  10   0  -6        2.81       36.60     17.16 o 
  12   0  -6      761.45      741.31     48.12 o 
  14   0  -6      210.79      273.04     60.52 o 
   0   1  -6     8179.76     8579.19    220.87 o 
   1   1  -6      145.58      120.82     20.44 o 
   2   1  -6     5518.72     5715.71     81.68 o 
   3   1  -6     2057.98     2286.29     48.09 o 
   4   1  -6     2346.96     2441.80     70.77 o 
   5   1  -6      431.46      451.25     26.19 o 
   6   1  -6     6685.65     6970.83     97.55 o 
   7   1  -6       95.52      125.34     26.94 o 
   8   1  -6     1025.05      977.10     38.12 o 
   9   1  -6       64.04       93.44     22.20 o 
  10   1  -6       75.15       92.81     17.46 o 
  11   1  -6      206.17      178.04     20.33 o 
  12   1  -6      833.08      896.77     60.45 o 
  13   1  -6       31.75       53.73     23.19 o 
   0   2  -6     7364.31     7880.62    176.37 o 
   1   2  -6      195.75      188.62     23.80 o 
   2   2  -6      425.48      371.72     24.93 o 
   3   2  -6      970.71      915.19     42.61 o 
   4   2  -6      696.01      672.77     31.81 o 
   5   2  -6      226.88      211.28     22.98 o 
   6   2  -6     1676.05     1645.49     33.81 o 
   7   2  -6      161.94      134.17     15.03 o 
   8   2  -6     2069.37     2137.59     91.69 o 
   9   2  -6      431.14      276.83     64.54 o 
  10   2  -6       14.79       26.23     25.06 o 
  11   2  -6       65.40       75.33     23.94 o 
  12   2  -6      231.69      280.12     63.96 o 
  13   2  -6       14.95       42.26    103.27 o 
   0   3  -6     2184.72     2243.43     73.14 o 
   1   3  -6      192.15      229.76     23.76 o 
   2   3  -6      863.06      932.10     39.55 o 
   3   3  -6     1039.60     1026.61     39.99 o 
   4   3  -6      266.85      273.38     26.22 o 
   5   3  -6      272.21      277.10     20.24 o 
   6   3  -6      457.43      429.38     18.61 o 
   7   3  -6      137.87      136.57     37.23 o 
   8   3  -6      805.54      839.45     57.96 o 
   9   3  -6      179.45      179.23     20.10 o 
  10   3  -6       10.52       19.23     34.02 o 
  11   3  -6       70.31       79.87     43.49 o 
   0   4  -6      419.29      453.50     65.91 o 
   1   4  -6      424.28      434.56     29.29 o 
   2   4  -6      282.16      300.41     24.73 o 
   3   4  -6      216.20      235.18     22.11 o 
   4   4  -6      140.29      170.52     34.83 o 
   5   4  -6      231.79      232.92     28.10 o 
   6   4  -6      129.02      141.36     19.97 o 
   7   4  -6       39.52       69.60     49.68 o 
   8   4  -6      191.46      159.93     53.32 o 
   9   4  -6      339.72      314.33     90.55 o 
   0   5  -6       87.11       90.76     69.67 o 
   1   5  -6       42.03       75.14     23.05 o 
   2   5  -6       53.62       53.11     18.27 o 
   3   5  -6      187.74      146.05     32.02 o 
   2   0  -5     5941.59     5985.41    115.55 o 
   4   0  -5     6600.17     6758.34    170.92 o 
   6   0  -5     1179.71     1250.74     56.08 o 
   8   0  -5     2197.51     2205.62     56.89 o 
  10   0  -5     2611.53     2674.39    118.47 o 
  12   0  -5      369.97      386.93     46.24 o 
  14   0  -5      262.57      343.86     75.73 o 
   1   1  -5     1574.01     1585.52     37.69 o 
   2   1  -5     5440.70     5281.53     86.14 o 
   3   1  -5       82.48       92.17     15.81 o 
   4   1  -5     6791.11     7233.07    110.54 o 
   5   1  -5      614.85      619.61     48.54 o 
   6   1  -5       25.66       27.80     14.15 o 
   7   1  -5      174.50      164.58     19.40 o 
   8   1  -5     1253.00     1234.61     38.37 o 
   9   1  -5      217.91      200.24     24.64 o 
  10   1  -5      741.91      801.80     34.00 o 
  11   1  -5       61.99       43.53     15.52 o 
  12   1  -5      367.67      358.88     30.48 o 
  13   1  -5       28.18       37.90     26.25 o 
  14   1  -5        8.96        8.77     20.19 o 
   1   2  -5     1076.97     1110.88     37.94 o 
   2   2  -5     1443.55     1322.66     39.81 o 
   3   2  -5      143.76      156.81     17.97 o 
   4   2  -5     5609.44     5843.70    102.96 o 
   5   2  -5      377.55      375.95     22.74 o 
   6   2  -5      582.38      539.82     22.52 o 
   7   2  -5     1470.79     1466.34     78.06 o 
   8   2  -5     1366.15     1330.52     80.61 o 
   9   2  -5      145.54      153.29     21.37 o 
  10   2  -5      911.77      972.49     47.43 o 
  11   2  -5      161.15      191.58     17.47 o 
  12   2  -5       94.99      119.30     39.27 o 
  13   2  -5       52.90      143.12     65.90 o 
   1   3  -5      787.06      852.15     39.26 o 
   2   3  -5     1275.33     1324.01     43.76 o 
   3   3  -5       27.47       39.99     14.03 o 
   4   3  -5     1494.47     1532.63     32.64 o 
   5   3  -5      293.73      290.10     25.72 o 
   6   3  -5      188.66      181.23      8.91 o 
   7   3  -5      458.76      434.32     28.80 o 
   8   3  -5      315.51      387.07     63.24 o 
   9   3  -5      156.99      185.61     56.47 o 
  10   3  -5      296.20      314.61     70.57 o 
  11   3  -5       54.08       73.52     37.01 o 
   1   4  -5     1039.00     1104.42     40.46 o 
   2   4  -5      197.39      220.77     26.63 o 
   3   4  -5       40.37       79.17     19.27 o 
   4   4  -5      641.56      720.96     44.89 o 
   5   4  -5      497.98      527.40     34.67 o 
   6   4  -5      153.79      131.46     14.06 o 
   7   4  -5       80.14      109.18     40.52 o 
   8   4  -5       92.30      129.25     45.72 o 
   9   4  -5       48.74       84.00     44.64 o 
   1   5  -5       92.57       97.69     24.21 o 
   2   5  -5      112.91       94.74     46.53 o 
   3   5  -5       53.28       64.66     17.66 o 
   4   5  -5      229.47      250.73     65.74 o 
   2   0  -4     6496.74     6582.32    178.02 o 
   4   0  -4     2476.62     2451.19     65.57 o 
   6   0  -4     5443.66     5432.61    152.31 o 
   8   0  -4     2788.56     2558.29     78.36 o 
  10   0  -4      271.13      233.25     31.23 o 
  12   0  -4      958.94      896.55     91.99 o 
  14   0  -4      786.55      942.05     76.81 o 
   0   1  -4    38581.14    43553.81    797.74 o 
   1   1  -4     9545.37     9448.41    152.88 o 
   2   1  -4     6023.95     6128.54     93.54 o 
   3   1  -4      352.10      329.35     21.34 o 
   4   1  -4      646.77      605.96     22.67 o 
   5   1  -4       41.23       40.90     22.31 o 
   6   1  -4     4758.62     4762.79     84.98 o 
   7   1  -4       21.80       35.23     14.41 o 
   8   1  -4     3593.81     3602.45     46.42 o 
   9   1  -4      283.26      233.18     25.94 o 
  10   1  -4      170.52      181.05     20.82 o 
  11   1  -4       97.97       95.97     19.04 o 
  12   1  -4      359.12      355.12     33.79 o 
  13   1  -4       12.83       25.81     25.25 o 
  14   1  -4      343.81      398.45     71.15 o 
   0   2  -4     6456.01     6541.13    120.35 o 
   1   2  -4     1216.77     1266.28     34.63 o 
   2   2  -4     2900.24     2975.24     54.94 o 
   3   2  -4      477.33      491.74     36.67 o 
   4   2  -4      882.87      890.88     28.85 o 
   5   2  -4      444.02      421.02     20.28 o 
   6   2  -4     1899.38     1884.52     87.37 o 
   7   2  -4      135.46      126.45     19.75 o 
   8   2  -4      792.57      750.98     34.02 o 
   9   2  -4      253.49      233.89     14.84 o 
  10   2  -4      126.98      117.04     13.17 o 
  11   2  -4      317.44      245.76     31.33 o 
  12   2  -4      441.44      564.38     71.92 o 
  13   2  -4       12.51       36.35     59.37 o 
   0   3  -4     1240.67     1134.66     48.83 o 
   1   3  -4      451.81      462.31     25.31 o 
   2   3  -4      645.68      605.40     27.60 o 
   3   3  -4      786.02      756.93     31.93 o 
   4   3  -4      262.04      267.09     20.18 o 
   5   3  -4      317.70      324.93     19.87 o 
   6   3  -4      750.81      768.87     69.44 o 
   7   3  -4       93.19       80.88     18.33 o 
   8   3  -4      580.10      612.43     91.61 o 
   9   3  -4      453.11      624.19     97.07 o 
  10   3  -4      105.64       65.37     26.25 o 
  11   3  -4      101.28       63.82     46.45 o 
   0   4  -4     1321.39     1292.08     59.56 o 
   1   4  -4      129.53      128.32     20.67 o 
   2   4  -4       58.97       69.20     17.21 o 
   3   4  -4      717.52      750.40     42.76 o 
   4   4  -4       23.79       23.05     13.18 o 
   5   4  -4      171.33      199.81     21.91 o 
   6   4  -4      284.11      275.27     59.96 o 
   7   4  -4       33.78      143.71     64.59 o 
   8   4  -4      135.82      163.89     51.22 o 
   9   4  -4       48.80       99.63     44.09 o 
   0   5  -4      143.75       78.46     36.99 o 
   1   5  -4       30.75       38.91     17.83 o 
   2   5  -4       13.16       42.72     26.66 o 
   3   5  -4      279.00      274.20     39.17 o 
   4   5  -4       37.78       69.64     27.79 o 
   2   0  -3    22238.24    23840.14   1026.93 o 
   4   0  -3    10816.21    11095.61    182.71 o 
   6   0  -3     2166.36     2194.14     56.35 o 
   8   0  -3     1029.50     1084.40     57.54 o 
  10   0  -3     2011.34     1974.51     75.85 o 
  12   0  -3      454.16      424.28     43.88 o 
  14   0  -3      121.61      162.51     50.29 o 
   1   1  -3      917.10      905.56     28.31 o 
   2   1  -3    11877.09    12678.16    165.62 o 
   3   1  -3     1118.28     1125.38     27.73 o 
   4   1  -3     6487.40     6408.10     74.74 o 
   5   1  -3     1013.18     1052.87     42.46 o 
   6   1  -3      984.28      947.54     34.47 o 
   7   1  -3      120.32       78.97     12.70 o 
   8   1  -3      711.74      680.70     34.27 o 
   9   1  -3      112.28      131.05     19.31 o 
  10   1  -3     3325.72     3632.98     66.29 o 
  11   1  -3       64.84       73.32     19.71 o 
  12   1  -3      506.45      610.90     33.60 o 
  13   1  -3       25.75       35.84     33.15 o 
  14   1  -3      112.04       87.72     47.59 o 
   1   2  -3     1650.92     1629.06     33.91 o 
   2   2  -3     5910.17     5736.94     77.86 o 
   3   2  -3       60.52       60.10     10.98 o 
   4   2  -3     4447.69     4388.21     76.86 o 
   5   2  -3      300.44      239.01     32.82 o 
   6   2  -3       77.59       86.27     21.22 o 
   7   2  -3      460.78      483.80     22.00 o 
   8   2  -3      495.56      443.85     30.59 o 
   9   2  -3        1.51       37.00     31.14 o 
  10   2  -3     1039.09     1271.59    183.58 o 
  11   2  -3      108.13      149.11     46.34 o 
  12   2  -3      346.49      349.51     90.61 o 
  13   2  -3       28.88       78.63     60.72 o 
   1   3  -3      520.34      545.17     27.53 o 
   2   3  -3      712.99      658.15     31.67 o 
   3   3  -3       32.45       23.93     13.02 o 
   4   3  -3     1091.18     1060.21     28.28 o 
   5   3  -3      396.29      406.70     19.76 o 
   6   3  -3     1059.80     1042.86     52.02 o 
   7   3  -3      350.75      389.28     64.09 o 
   8   3  -3      312.30      305.19     56.91 o 
   9   3  -3       12.56       63.80     33.83 o 
  10   3  -3      648.74      994.12     84.89 o 
  11   3  -3       85.56       72.64     81.52 o 
  12   3  -3        1.29       16.36     57.09 o 
   1   4  -3      307.00      334.82     30.29 o 
   2   4  -3      286.69      317.36     26.48 o 
   3   4  -3        3.92       20.99     12.92 o 
   4   4  -3      570.73      665.50     37.35 o 
   5   4  -3      528.39      543.84     36.99 o 
   6   4  -3       30.54        2.41     19.59 o 
   7   4  -3      391.42      432.54     74.89 o 
   8   4  -3        4.26       87.42     45.37 o 
   9   4  -3       16.28       56.48     66.17 o 
   1   5  -3      314.64      319.09     52.27 o 
   2   5  -3      135.92      132.26     36.23 o 
   3   5  -3       29.71       43.29     25.83 o 
   4   5  -3       67.09       76.68     53.99 o 
   5   5  -3       20.60       55.34     57.29 o 
   2   0  -2     8882.44     9624.43    214.88 o 
   4   0  -2     3474.93     3431.90     78.76 o 
   6   0  -2     9352.56     9297.88    239.62 o 
   8   0  -2     2407.42     2011.96     97.67 o 
  10   0  -2        7.08       16.20     24.86 o 
  12   0  -2     1307.43     1330.11     97.17 o 
  14   0  -2      375.72      549.11     62.67 o 
   0   1  -2    18424.79    19333.03    362.78 o 
   1   1  -2      656.11      665.01     27.13 o 
   2   1  -2     2667.15     2607.77     72.37 o 
   3   1  -2      996.31      955.97     24.20 o 
   4   1  -2     2106.75     2079.19     57.75 o 
   5   1  -2     1905.69     1932.02     55.69 o 
   6   1  -2     4029.41     3716.32     83.01 o 
   7   1  -2       47.19       51.95     11.06 o 
   8   1  -2     1408.66     1387.79     34.30 o 
   9   1  -2      114.59       85.41     17.38 o 
  10   1  -2        1.23       26.57     13.16 o 
  11   1  -2       46.83       39.87     16.00 o 
  12   1  -2      426.62      433.56     24.63 o 
  13   1  -2       23.90       80.22     34.09 o 
  14   1  -2      475.64      588.76     91.15 o 
   0   2  -2     5330.02     4951.82    137.50 o 
   1   2  -2      129.18      113.57     13.62 o 
   2   2  -2     1537.00     1444.34     39.70 o 
   3   2  -2     2343.22     2250.22     37.51 o 
   4   2  -2      431.47      443.71     16.15 o 
   5   2  -2      476.49      431.40     45.50 o 
   6   2  -2     3911.21     3959.97    160.92 o 
   7   2  -2      196.95      175.67     35.89 o 
   8   2  -2     1484.02     1354.79    121.39 o 
   9   2  -2      126.85       40.13     28.42 o 
  10   2  -2       47.25      119.83     90.21 o 
  11   2  -2      309.37      261.60     79.03 o 
  12   2  -2      363.30      394.35     98.28 o 
  13   2  -2       18.92       48.40     83.20 o 
   0   3  -2     2588.03     2608.86     73.77 o 
   1   3  -2      538.32      506.17     29.63 o 
   2   3  -2      443.92      420.11     26.59 o 
   3   3  -2     1036.98      994.48     30.31 o 
   4   3  -2       20.62       33.84     11.63 o 
   5   3  -2      411.21      439.96     22.71 o 
   6   3  -2     2524.92     2644.98    112.63 o 
   7   3  -2      107.01       99.90     47.33 o 
   8   3  -2      442.07      491.35     67.31 o 
   9   3  -2      449.39      446.50     78.76 o 
  10   3  -2       20.71       97.21     61.19 o 
  11   3  -2      132.67      110.87     49.61 o 
  12   3  -2        8.33       91.96     63.21 o 
   0   4  -2      329.04      392.97     40.77 o 
   1   4  -2      186.62      181.25     23.08 o 
   2   4  -2      310.56      305.85     22.99 o 
   3   4  -2      567.61      607.45     39.27 o 
   4   4  -2       42.84       51.97     14.81 o 
   5   4  -2      282.11      311.83     25.65 o 
   6   4  -2      678.44      634.02     62.08 o 
   7   4  -2      210.38      242.82     87.45 o 
   8   4  -2      192.11      134.97     61.80 o 
   9   4  -2      249.97      270.35     70.48 o 
   0   5  -2       84.49       22.69     42.61 o 
   1   5  -2      114.43       85.27     23.88 o 
   2   5  -2      149.97      191.18     42.61 o 
   3   5  -2      334.86      361.13     48.72 o 
   4   5  -2       72.64      102.79     69.40 o 
   5   5  -2       43.28      122.45     58.77 o 
   4   0  -1    10843.68    10252.42    170.55 o 
   6   0  -1     1466.18     1453.10     44.39 o 
   8   0  -1      642.31      564.66     41.75 o 
  10   0  -1     3234.81     3248.59    100.51 o 
  12   0  -1      319.52      314.34     37.72 o 
  14   0  -1       29.30       44.63     32.31 o 
   1   1  -1     1779.20     1704.74     30.51 o 
   2   1  -1     9147.83     8446.29    171.80 o 
   3   1  -1      988.98      858.87     37.36 o 
   4   1  -1     9609.97     9136.27    140.06 o 
   5   1  -1      101.16      117.85     17.97 o 
   6   1  -1      201.71      161.84     16.52 o 
   7   1  -1      521.52      545.62     28.56 o 
   8   1  -1     1126.41     1081.95     32.69 o 
   9   1  -1        1.11       21.59     13.31 o 
  10   1  -1     2127.94     2130.48     57.86 o 
  11   1  -1        8.29       44.81     17.76 o 
  12   1  -1      181.26      215.15     22.20 o 
  13   1  -1       90.77       61.05     68.26 o 
  14   1  -1       33.29      102.73     76.88 o 
   1   2  -1      715.15      612.10     22.50 o 
   2   2  -1     2455.15     2256.47     41.08 o 
   3   2  -1       56.90       51.24     13.00 o 
   4   2  -1     3795.80     3618.79     66.66 o 
   5   2  -1      898.68      782.10     73.51 o 
   6   2  -1      806.34      827.08     63.59 o 
   7   2  -1      436.77      373.09     43.27 o 
   8   2  -1      428.18      356.90     41.72 o 
   9   2  -1      110.47       83.88     39.58 o 
  10   2  -1     1854.84     1914.12    147.83 o 
  11   2  -1        3.96       23.22     60.52 o 
  12   2  -1      151.96       83.68     62.34 o 
  13   2  -1      166.55      209.16     74.18 o 
   1   3  -1     1079.86     1006.61     49.53 o 
   2   3  -1     1935.45     1947.34     37.78 o 
   3   3  -1       46.51       69.46     15.25 o 
   4   3  -1     2440.64     2383.77     42.54 o 
   5   3  -1      549.44      564.84     22.62 o 
   6   3  -1      341.77      338.69     44.85 o 
   7   3  -1      804.11      898.72    173.85 o 
   8   3  -1      422.42      436.96    100.91 o 
   9   3  -1        4.22       14.41     57.35 o 
  10   3  -1      344.69      409.56     88.05 o 
  11   3  -1       38.53       65.37     56.01 o 
  12   3  -1      229.17      309.12     82.67 o 
   1   4  -1      480.35      482.10     26.55 o 
   2   4  -1      257.20      273.56     24.88 o 
   3   4  -1       13.83       16.45     14.49 o 
   4   4  -1      492.14      471.67     31.79 o 
   5   4  -1      101.75      102.33     20.94 o 
   6   4  -1      252.65      252.64     85.76 o 
   7   4  -1      508.09      518.68     96.26 o 
   8   4  -1      140.67      241.74     90.07 o 
   9   4  -1       25.68      142.44     85.49 o 
   1   5  -1      234.84      266.72     38.27 o 
   2   5  -1        7.18       63.47     41.41 o 
   3   5  -1       29.76       71.43     40.56 o 
   4   5  -1      159.86      138.54     64.09 o 
   5   5  -1      216.76      359.75     99.23 o 
   2   0   0      929.74      828.12     21.80 o 
   4   0   0     3386.60     2973.66     65.74 o 
   6   0   0     3415.27     3021.38     79.18 o 
   8   0   0     3241.77     3464.13    155.67 o 
  10   0   0        2.85       28.57     34.33 o 
  12   0   0      316.00      400.76     44.10 o 
  14   0   0      683.86      850.22     80.51 o 
   0   1   0     9220.39     8297.88    225.95 o 
   1   1   0     3001.38     2717.52     43.12 o 
   2   1   0     2024.33     1823.92     61.79 o 
   3   1   0      179.05      150.73     41.23 o 
   4   1   0       93.24       94.06     27.53 o 
   5   1   0       19.02       33.71     12.93 o 
   6   1   0     5561.95     5124.10     95.76 o 
   7   1   0      115.60      136.54     16.68 o 
   8   1   0     3595.99     3380.34     53.19 o 
   9   1   0      244.84      269.00     23.65 o 
  10   1   0      228.96      188.09     19.96 o 
  11   1   0       40.30       58.68     14.36 o 
  12   1   0     1828.85     1855.11     48.00 o 
  13   1   0       13.80       47.89     15.72 o 
  14   1   0      441.45      590.38     83.81 o 
   0   2   0     9148.82     8708.23    294.65 o 
   1   2   0      194.80      191.97     19.77 o 
   2   2   0     1540.52     1385.28     43.87 o 
   3   2   0      728.32      672.74     40.03 o 
   4   2   0     1014.88     1023.70     33.57 o 
   5   2   0      503.34      521.38     56.11 o 
   6   2   0     3274.12     3313.85    114.57 o 
   7   2   0       58.54       72.10     57.02 o 
   8   2   0     1385.71     1209.40     69.76 o 
   9   2   0      909.66      883.50    134.20 o 
  10   2   0       12.66      126.49     68.26 o 
  11   2   0      326.50      299.30     85.43 o 
  12   2   0      377.28      285.16     77.01 o 
  13   2   0       16.66       21.61     48.60 o 
   0   3   0     2091.64     1967.07     73.96 o 
   1   3   0      346.19      306.61     35.52 o 
   2   3   0     1248.67     1248.09     39.53 o 
   3   3   0     1448.97     1383.71     37.98 o 
   4   3   0       71.70       91.26     18.11 o 
   5   3   0      111.46      127.70     14.56 o 
   6   3   0      658.03      616.46     66.13 o 
   7   3   0       80.29       21.54     67.18 o 
   8   3   0      572.93      657.02    127.57 o 
   9   3   0       65.11       78.29     61.93 o 
  10   3   0        3.78       84.75     92.36 o 
  11   3   0      150.33       44.56     63.14 o 
  12   3   0       91.37       74.92     57.96 o 
   0   4   0      159.96      119.40     35.39 o 
   1   4   0      108.16       95.47     24.61 o 
   2   4   0      290.31      279.86     29.10 o 
   3   4   0      834.01      841.81     41.28 o 
   4   4   0       97.84      115.50     24.07 o 
   5   4   0        7.83       15.55     13.07 o 
   6   4   0      168.14      131.00     39.62 o 
   7   4   0       26.35       90.14     62.54 o 
   8   4   0       99.90       90.27     60.99 o 
   9   4   0      221.45      206.40     72.91 o 
   0   5   0       43.81       73.11     43.08 o 
   1   5   0       73.40      111.79     29.43 o 
   2   5   0        2.32       23.18     26.52 o 
   3   5   0      237.59      441.17     54.00 o 
   4   5   0        0.38       27.21     53.21 o 
   5   5   0      123.21      108.65     75.60 o 
   4   0   1    11092.18    10657.90    244.90 o 
   8   0   1      642.33      555.15     49.28 o 
  10   0   1     3160.24     3017.74     94.63 o 
  12   0   1      310.04      302.70     44.16 o 
  14   0   1       16.39       16.90     32.25 o 
   1   1   1     1902.75     1823.34     56.95 o 
   2   1   1     8667.93     8642.27    189.77 o 
   3   1   1     1009.80      960.29     27.25 o 
   4   1   1     9744.62     9353.41    273.68 o 
   5   1   1      160.14      164.90     12.77 o 
   6   1   1      233.03      191.89     16.41 o 
   7   1   1      514.58      506.51     29.49 o 
   8   1   1     1194.14     1152.03     39.99 o 
   9   1   1        2.16       27.94     54.88 o 
  10   1   1     2123.56     2108.28     50.00 o 
  11   1   1        8.59       27.88     13.22 o 
  12   1   1      139.80      165.80     22.25 o 
  13   1   1       77.13       85.59     24.91 o 
  14   1   1       46.14      134.23     65.57 o 
   1   2   1      656.72      581.81     29.95 o 
   2   2   1     2758.14     2661.34     82.67 o 
   3   2   1       59.40       66.65     20.87 o 
   4   2   1     3788.01     3658.78    115.69 o 
   5   2   1      932.32      743.80     74.45 o 
   6   2   1      776.58      846.59     82.13 o 
   7   2   1      426.34      405.32     89.33 o 
   8   2   1      484.38      472.71     64.15 o 
   9   2   1      136.44      189.52     46.53 o 
  10   2   1     1560.35     1738.28    146.89 o 
  11   2   1        6.43       -2.49     64.96 o 
  12   2   1      183.59       66.24     64.49 o 
  13   2   1      193.05      229.42     83.54 o 
   1   3   1     1217.84     1263.61     62.16 o 
   2   3   1     1659.57     1665.71     81.45 o 
   3   3   1       38.59       40.64     22.85 o 
   4   3   1     2397.91     2446.51     86.91 o 
   5   3   1      557.78      546.86     45.63 o 
   6   3   1      458.29      368.36     58.50 o 
   8   3   1      554.62      582.10    103.40 o 
   9   3   1       11.47       17.17     57.89 o 
  10   3   1      402.24      587.62     96.94 o 
  11   3   1       34.88       19.45     59.91 o 
  12   3   1      214.59      287.31     90.34 o 
   1   4   1      529.65      516.17     38.38 o 
   2   4   1      292.88      296.69     30.46 o 
   3   4   1       14.68       15.65     20.20 o 
   4   4   1      589.75      600.84     41.85 o 
   5   4   1       49.83       67.63     17.35 o 
   6   4   1      228.15      235.91     28.55 o 
   7   4   1      528.27      674.86    106.83 o 
   8   4   1      138.27      291.89     90.61 o 
   9   4   1       22.41       14.07     61.19 o 
   1   5   1      241.77      269.60     45.45 o 
   2   5   1       14.65       15.50     25.58 o 
   3   5   1       24.40       87.01     37.84 o 
   4   5   1      166.46      176.11     39.14 o 
   5   5   1      206.86      208.69     89.26 o 
   2   0   2     9937.10    10292.53    160.71 o 
   4   0   2     2887.70     2976.14     74.35 o 
   8   0   2     2436.93     2427.82    110.94 o 
  10   0   2        6.66       29.80     31.74 o 
  12   0   2     1395.80     1367.65     70.59 o 
  14   0   2      296.85      438.91     68.80 o 
   0   1   2    19130.77    19603.08    302.25 o 
   1   1   2      679.52      652.20     26.39 o 
   2   1   2     2315.95     2328.72     45.93 o 
   3   1   2     1038.09     1028.77     22.91 o 
   4   1   2     2185.98     2143.81     54.41 o 
   5   1   2     1775.18     1808.15     65.97 o 
   6   1   2     3798.80     3806.20    132.52 o 
   7   1   2       40.12       49.54     23.53 o 
   8   1   2     1450.88     1510.36     42.54 o 
   9   1   2      131.19      150.98     28.22 o 
  10   1   2        1.10       13.73     12.13 o 
  11   1   2       48.96       58.51     14.54 o 
  12   1   2      366.53      395.80     25.59 o 
  13   1   2       22.71       51.06     25.05 o 
  14   1   2      480.45      606.06     79.44 o 
   0   2   2     5263.17     5407.31    185.12 o 
   1   2   2      149.56      139.77     23.63 o 
   2   2   2     1680.55     1507.06    196.57 o 
   3   2   2     2430.24     2440.08     97.44 o 
   4   2   2      611.84      593.21     68.66 o 
   5   2   2      400.36      413.03     24.22 o 
   6   2   2     3843.93     3655.43    173.48 o 
   7   2   2      177.82      163.92     59.24 o 
   8   2   2     1450.95     1325.42    109.86 o 
   9   2   2       96.70       73.92     43.49 o 
  11   2   2      320.45      384.65     81.52 o 
  12   2   2      436.21      396.91     87.72 o 
  13   2   2       21.59       45.98     79.50 o 
   0   3   2     2800.83     2757.88    141.17 o 
   1   3   2      557.65      591.90     54.05 o 
   2   3   2      442.19      447.58     45.17 o 
   3   3   2      908.15      945.24     62.03 o 
   4   3   2       25.84       20.70     26.36 o 
   5   3   2      397.19      365.00     28.94 o 
   6   3   2     2264.07     2281.96     57.86 o 
  10   3   2       19.23       26.59     60.45 o 
  11   3   2      103.81      178.93     76.68 o 
  12   3   2       20.62       92.63     65.16 o 
   0   4   2      313.96      335.78     63.82 o 
   1   4   2      151.26      121.00     42.65 o 
   2   4   2      304.88      323.72     40.51 o 
   3   4   2      608.97      627.30     46.65 o 
   4   4   2       61.28       62.56     26.69 o 
   5   4   2      297.09      337.58     33.33 o 
   6   4   2      587.40      627.68     25.50 o 
   8   4   2      214.80      305.29     74.59 o 
   9   4   2      238.67      267.86     95.86 o 
   0   5   2       83.49      102.46     60.18 o 
   1   5   2      122.22      122.43     34.65 o 
   2   5   2      148.07      137.18     42.25 o 
   3   5   2      270.42      321.43     46.72 o 
   4   5   2       79.30      140.58     36.20 o 
   5   5   2       83.90      138.20     66.71 o 
   2   0   3    21680.01    24211.82    400.69 o 
   4   0   3    10079.75    10439.45    244.23 o 
   6   0   3     2486.31     2599.82    101.45 o 
   8   0   3     1039.88      905.02     62.61 o 
  10   0   3     2167.81     2135.79    103.33 o 
  12   0   3      571.19      626.33     57.06 o 
   1   1   3     1079.77     1033.59     39.00 o 
   2   1   3    13520.31    13198.88    309.46 o 
   3   1   3     1098.29     1097.93     26.93 o 
   4   1   3     6358.94     6328.44     90.62 o 
   5   1   3      950.58     1018.84     29.75 o 
   6   1   3      998.24      968.14     48.30 o 
   7   1   3      142.25      121.00     22.33 o 
   8   1   3      875.20      868.56     37.25 o 
   9   1   3       98.88       76.56     16.10 o 
  10   1   3     3102.22     3292.37    114.64 o 
  11   1   3       56.90       67.37     18.57 o 
  12   1   3      520.85      543.42     28.45 o 
  13   1   3       14.17       47.62     20.68 o 
  14   1   3       98.22      150.05     60.52 o 
   1   2   3     1375.90     1393.64     67.01 o 
   2   2   3     5573.76     5519.52    130.35 o 
   3   2   3       66.98       93.10     22.19 o 
   4   2   3     4422.27     4557.49    167.35 o 
   5   2   3      211.15      214.58     23.31 o 
   6   2   3      159.56      166.40     24.07 o 
   7   2   3      478.66      417.30     79.23 o 
   8   2   3      475.74      453.25     76.81 o 
  12   2   3      342.58      337.60     92.83 o 
  13   2   3       27.13      117.20     62.61 o 
   1   3   3      521.30      487.10     43.19 o 
   2   3   3      762.80      712.15     47.76 o 
   3   3   3       30.89       57.27     34.68 o 
   4   3   3     1071.10     1024.65     82.23 o 
   5   3   3      470.49      441.95     50.99 o 
   6   3   3     1000.22      947.60     67.55 o 
  11   3   3      106.15      157.32     61.93 o 
  12   3   3        6.68       46.45     59.37 o 
   1   4   3      314.74      288.74     39.96 o 
   2   4   3      316.71      327.85     46.54 o 
   3   4   3        3.00        5.39     28.54 o 
   4   4   3      497.14      490.68     62.67 o 
   5   4   3      554.12      652.11     73.78 o 
   6   4   3       45.34       32.76     13.37 o 
   9   4   3       27.89      106.77     73.44 o 
   1   5   3      294.36      453.98     89.80 o 
   2   5   3      156.53      171.53     53.65 o 
   3   5   3       34.87        1.77     24.71 o 
   4   5   3       31.41       29.54     25.35 o 
   5   5   3       48.63       95.93     67.05 o 
   2   0   4     6367.60     6544.09    120.34 o 
   4   0   4     2879.10     2845.92     91.28 o 
   6   0   4     5385.57     5271.02    130.13 o 
   8   0   4     2628.42     2389.25    106.70 o 
  10   0   4      275.45      221.07     40.19 o 
  12   0   4      775.40      797.93     72.27 o 
  14   0   4      834.29     1018.38     92.09 o 
   0   1   4    34063.58    38474.69    952.35 o 
   1   1   4     9645.52     9818.32    172.10 o 
   3   1   4      474.31      472.94     21.44 o 
   4   1   4      498.17      512.38     21.21 o 
   5   1   4       29.38       29.65     17.18 o 
   6   1   4     4974.99     5142.87    112.54 o 
   7   1   4       14.59       21.93     15.13 o 
   8   1   4     3488.26     3594.05    105.86 o 
   9   1   4      216.67      242.35     36.12 o 
  10   1   4      166.87      156.55     18.48 o 
  11   1   4      130.03      105.84     16.86 o 
  12   1   4      375.02      322.72     23.90 o 
  13   1   4       13.84       13.68     15.91 o 
  14   1   4      333.07      448.61     80.58 o 
   0   2   4     6656.69     6539.59    210.70 o 
   1   2   4     1427.29     1433.27     60.06 o 
   2   2   4     3034.26     2943.58     65.80 o 
   3   2   4      290.89      299.84     22.72 o 
   4   2   4      960.99     1008.59     50.96 o 
   5   2   4      508.86      505.75     76.37 o 
   6   2   4     1926.38     1922.85     51.54 o 
   7   2   4      120.84      119.95     28.98 o 
   8   2   4      673.49      761.97     91.22 o 
   9   2   4      334.24      345.27     70.41 o 
  13   2   4       12.53        6.40     51.16 o 
   0   3   4     1192.04     1112.16     86.23 o 
   1   3   4      476.89      465.75     44.98 o 
   2   3   4      581.39      639.58     49.11 o 
   3   3   4      772.40      700.75     61.46 o 
   4   3   4      244.94      243.08     34.87 o 
   5   3   4      361.63      351.63     38.88 o 
   6   3   4      768.60      738.52     63.28 o 
   7   3   4       95.65      118.82     18.51 o 
   0   4   4     1385.64     1257.30     96.33 o 
   1   4   4      192.92      181.82     40.86 o 
   2   4   4       78.13       93.42     33.42 o 
   3   4   4      735.91      729.25     74.79 o 
   4   4   4       27.81       23.83     26.39 o 
   5   4   4      172.44      181.76     33.39 o 
   6   4   4      319.44      346.71     29.01 o 
   3   5   4      251.72      255.13     54.80 o 
   4   5   4       34.35       12.12     23.83 o 
   2   0   5     5724.68     5625.33    108.38 o 
   4   0   5     7321.37     7697.79    141.05 o 
   6   0   5     1183.12     1178.08    116.12 o 
   8   0   5     2247.22     2158.21     85.09 o 
  10   0   5     2307.21     2300.86    111.21 o 
  12   0   5      362.42      355.44     52.91 o 
  14   0   5      261.31      358.94     67.12 o 
   1   1   5     1468.32     1439.89     35.67 o 
   2   1   5     4861.44     5003.11    109.09 o 
   3   1   5       77.54       72.42     15.42 o 
   4   1   5     6965.06     7249.21    110.10 o 
   5   1   5      663.22      649.86     25.21 o 
   6   1   5       58.23       71.82     17.63 o 
   7   1   5      114.97      138.71     20.62 o 
   8   1   5     1394.33     1312.78     38.40 o 
   9   1   5      235.75      235.11     29.31 o 
  10   1   5      689.68      705.90     54.46 o 
  11   1   5       83.78      100.73     23.76 o 
  12   1   5      418.13      444.28     31.58 o 
  13   1   5       31.44       65.20     47.19 o 
  14   1   5       20.14       93.50     66.11 o 
   1   2   5     1265.08     1279.56     37.25 o 
   2   2   5     1782.78     1661.44     42.13 o 
   3   2   5      146.50      125.22     18.14 o 
   4   2   5     5104.33     5442.86    179.83 o 
   5   2   5      439.68      403.42     28.45 o 
   6   2   5      633.78      640.50     21.89 o 
   7   2   5     1327.22     1355.19     49.97 o 
   8   2   5     1456.60     1290.54     52.99 o 
   9   2   5      171.69       95.93     38.98 o 
   1   3   5      808.16      786.73     65.67 o 
   2   3   5     1361.30     1394.98     63.31 o 
   3   3   5       24.65       18.47     26.18 o 
   4   3   5     1491.89     1557.66     63.37 o 
   5   3   5      251.12      245.42     31.60 o 
   6   3   5      212.43      244.70     38.30 o 
   7   3   5      435.99      427.80     32.85 o 
   8   3   5      290.31      264.29     23.43 o 
   1   4   5      999.58     1010.26    124.40 o 
   2   4   5      246.91      233.07     38.00 o 
   3   4   5       35.72       26.12     34.53 o 
   4   4   5      566.66      617.37     70.62 o 
   5   4   5      483.78      542.11     51.57 o 
   6   4   5      158.17      222.75     38.98 o 
   4   5   5      248.20      230.36     51.57 o 
   0   0   6     9406.08    10256.68    250.22 o 
   2   0   6     7033.13     7507.02    190.68 o 
   4   0   6       81.27      101.64     23.38 o 
   6   0   6     4652.32     4809.76    137.80 o 
   8   0   6     3515.40     3532.36     84.35 o 
  10   0   6        3.01        4.98     33.39 o 
  12   0   6      830.43      891.49     71.15 o 
  14   0   6      210.76      238.84     61.80 o 
   0   1   6     9822.83     9854.06    249.01 o 
   1   1   6      108.11      103.38     15.28 o 
   2   1   6     5807.94     5948.98    142.73 o 
   3   1   6     1885.39     2056.02     53.89 o 
   4   1   6     2633.64     2721.45     72.67 o 
   5   1   6      505.97      510.67     24.80 o 
   6   1   6     6449.16     6758.04    103.19 o 
   7   1   6       98.78      102.15     28.17 o 
   8   1   6     1001.25      957.41     37.83 o 
   9   1   6       91.86       72.35     18.05 o 
  10   1   6       78.23       67.28     31.50 o 
  11   1   6      185.64      164.94     26.89 o 
  12   1   6      811.68      868.87     47.91 o 
  13   1   6       33.53       53.65     29.75 o 
   0   2   6     7169.36     7280.33    163.58 o 
   1   2   6      236.40      240.97     23.18 o 
   2   2   6      445.00      408.02     25.58 o 
   3   2   6      853.72      839.03     41.65 o 
   4   2   6      587.32      613.62     31.69 o 
   5   2   6      144.71      147.75     22.52 o 
   6   2   6     1501.18     1485.23     69.81 o 
   7   2   6      180.42      171.59     15.90 o 
   8   2   6     2293.42     2166.21     49.03 o 
   9   2   6      376.77      344.80     39.58 o 
   0   3   6     2212.01     2380.70    125.28 o 
   1   3   6      221.50      254.41     46.28 o 
   2   3   6      844.95      800.79     51.98 o 
   3   3   6     1012.96      929.24     53.79 o 
   4   3   6      318.63      329.74     37.80 o 
   5   3   6      247.32      217.10     33.21 o 
   6   3   6      473.37      493.57     49.21 o 
   7   3   6      156.41      148.44     33.05 o 
   8   3   6      710.91      830.57     70.15 o 
   0   4   6      445.10      381.36     63.01 o 
   1   4   6      410.09      381.28     42.80 o 
   2   4   6      233.08      169.17     55.74 o 
   3   4   6      120.86      122.72     46.92 o 
   4   4   6      129.94      163.72     42.07 o 
   5   4   6      270.37      252.44     39.11 o 
   2   0   7    10463.76    10833.08    189.52 o 
   4   0   7     7565.43     7892.99    267.22 o 
   6   0   7      334.14      332.80     35.40 o 
   8   0   7     3270.02     3473.04     90.01 o 
  10   0   7     1557.36     1467.46     92.49 o 
  12   0   7      366.05      401.42     68.73 o 
  14   0   7       56.16       64.69     49.95 o 
   1   1   7      399.98      393.28     25.30 o 
   2   1   7     4579.96     5041.05    151.70 o 
   3   1   7       27.06       57.77     25.75 o 
   4   1   7     5786.92     6167.29    102.06 o 
   5   1   7      120.06      138.66     20.29 o 
   6   1   7     1827.82     1774.22     47.06 o 
   7   1   7      154.37      175.05     20.68 o 
   8   1   7      930.14      922.89     35.48 o 
   9   1   7       44.45       55.19     22.93 o 
  10   1   7     1867.02     1907.10     72.75 o 
  11   1   7       53.72       58.23     43.82 o 
  12   1   7      394.44      402.90     45.84 o 
  13   1   7       43.21       10.03     21.34 o 
   1   2   7     1155.08     1187.43     42.18 o 
   2   2   7     7026.00     7660.54    146.39 o 
   3   2   7     1022.07      992.13     52.72 o 
   4   2   7     2502.38     2396.91     58.57 o 
   5   2   7      491.63      482.36     27.37 o 
   6   2   7      339.56      362.79     27.65 o 
   7   2   7      114.87       88.57     17.67 o 
   8   2   7      237.06      226.90     22.43 o 
   9   2   7       49.25       33.40      9.46 o 
  10   2   7      678.88      635.82     52.17 o 
   1   3   7      481.67      555.19     61.18 o 
   2   3   7      798.03      748.12     55.03 o 
   3   3   7       10.32       37.08     34.94 o 
   4   3   7      754.50      716.91     66.24 o 
   5   3   7      388.55      308.45     46.31 o 
   6   3   7      147.36      214.34     43.49 o 
   7   3   7      269.18      174.76     32.38 o 
   8   3   7      216.82      220.67     30.70 o 
   1   4   7      313.89      269.48     44.67 o 
   3   4   7      239.34      206.19     50.62 o 
   4   4   7      125.20       91.28     38.44 o 
   5   4   7      278.30      263.15     47.73 o 
   0   0   8     8262.22     8850.21    234.00 o 
   2   0   8     4097.00     4141.19     97.22 o 
   4   0   8      785.10      803.94     48.78 o 
   6   0   8     5172.65     5226.97    331.44 o 
   8   0   8     2071.79     2028.49    101.38 o 
  10   0   8      495.10      562.91     61.26 o 
  12   0   8      321.90      297.28     51.90 o 
   0   1   8     5021.17     5289.66    129.18 o 
   1   1   8      216.25      216.15     20.72 o 
   2   1   8     3149.83     3470.70     93.35 o 
   3   1   8        5.86        4.86     22.03 o 
   4   1   8      928.90      927.08     37.76 o 
   5   1   8      487.08      496.70     29.97 o 
   6   1   8     3573.82     3561.51     75.81 o 
   7   1   8       29.06       32.53     20.58 o 
   8   1   8     1425.38     1430.31     47.33 o 
   9   1   8      532.41      450.90     51.58 o 
  10   1   8      202.61      175.34     23.83 o 
  11   1   8       19.20       20.94     22.15 o 
  12   1   8      350.26      318.21     44.16 o 
  13   1   8       18.63       35.27     26.12 o 
   0   2   8      910.90      934.83     56.85 o 
   1   2   8     2497.23     2487.92     63.75 o 
   2   2   8     3125.14     3261.86     72.64 o 
   3   2   8     1420.14     1448.81     47.53 o 
   4   2   8      262.13      289.85     29.57 o 
   5   2   8      323.17      312.23     26.47 o 
   6   2   8     2640.35     2548.26     58.28 o 
   7   2   8       22.77       39.64     20.43 o 
   8   2   8      925.89      957.41     42.44 o 
   9   2   8      234.64      237.89     22.30 o 
  10   2   8        3.62        8.37     37.19 o 
   0   3   8     1526.91     1479.24    102.86 o 
   1   3   8      437.38      364.93     37.84 o 
   2   3   8     1264.80     1201.70     52.86 o 
   3   3   8      630.04      685.99     62.91 o 
   4   3   8      218.59      225.91     43.80 o 
   5   3   8      223.27      249.28     46.99 o 
   6   3   8      906.98      878.36     56.01 o 
   7   3   8       17.66       37.70     29.49 o 
   8   3   8      345.45      378.66     39.85 o 
   0   4   8      339.43      303.74     63.95 o 
   1   4   8       54.71       55.67     41.20 o 
   2   4   8      215.28      131.00     46.25 o 
   3   4   8      536.09      422.15     59.11 o 
   4   4   8       20.34       31.44     28.00 o 
   5   4   8      170.18      126.96     39.99 o 
   2   0   9     2555.87     2669.15     88.47 o 
   4   0   9     8056.77     8692.80    221.39 o 
   6   0   9      633.06      600.66     44.51 o 
   8   0   9     1244.56     1231.57     58.62 o 
  10   0   9     1529.83     1533.87     76.47 o 
  12   0   9      417.08      334.37     55.27 o 
   1   1   9      439.96      428.97     27.79 o 
   2   1   9     5206.34     5372.91     95.68 o 
   3   1   9      389.65      381.08     27.56 o 
   4   1   9     4665.98     4891.30    103.13 o 
   5   1   9      157.65      172.31     23.24 o 
   6   1   9      362.45      399.15     31.85 o 
   7   1   9      141.48      142.87     24.47 o 
   8   1   9     1978.01     1976.38     80.68 o 
   9   1   9      178.45      123.02     23.40 o 
  10   1   9      893.49      877.00     52.52 o 
  11   1   9       62.45       55.77     23.11 o 
   1   2   9     1242.23     1238.14     47.62 o 
   2   2   9      933.43      949.97     46.91 o 
   3   2   9       11.79       53.92     24.93 o 
   4   2   9     2348.16     2447.45     56.90 o 
   5   2   9      262.05      246.29     23.94 o 
   6   2   9      733.97      758.22     38.54 o 
   7   2   9       66.92       62.12     23.18 o 
   8   2   9      619.14      597.66     33.06 o 
   9   2   9      272.61      304.96     51.97 o 
  10   2   9      995.43      995.22     70.48 o 
   1   3   9      897.60      937.11     45.96 o 
   2   3   9     2899.46     2887.51     72.88 o 
   3   3   9       10.77       17.56     20.48 o 
   4   3   9      690.53      692.02     42.32 o 
   5   3   9      486.49      504.84     38.62 o 
   6   3   9       15.21       18.57     17.89 o 
   7   3   9      268.86      330.19     52.71 o 
   8   3   9       60.55       34.33     19.39 o 
   1   4   9      170.84      120.63     40.79 o 
   2   4   9       98.84      123.19     51.03 o 
   3   4   9       44.28       64.29     43.55 o 
   4   4   9      432.51      309.73     64.09 o 
   5   4   9      125.80       92.49     41.87 o 
   0   0  10    10757.48    11245.45    412.05 o 
   2   0  10     5291.41     5703.68    143.42 o 
   4   0  10     6359.47     7067.45    296.40 o 
   6   0  10     3338.95     3548.81    163.92 o 
   8   0  10     1502.71     1446.04     87.61 o 
  10   0  10      296.07      345.11     42.81 o 
  12   0  10      544.57      430.16     59.24 o 
   0   1  10     4299.66     4445.95    224.37 o 
   1   1  10       51.43       63.09     26.55 o 
   2   1  10     3118.71     3196.74     77.53 o 
   3   1  10      162.59      120.95     24.80 o 
   4   1  10      221.83      233.71     28.21 o 
   5   1  10       80.82       91.15     26.11 o 
   6   1  10     1816.21     1771.73     48.47 o 
   7   1  10       59.80       57.56     22.40 o 
   8   1  10     3502.75     3563.45     86.84 o 
   9   1  10       33.25       22.93     19.08 o 
  10   1  10       28.91       37.44     25.40 o 
  11   1  10       76.78       90.31     27.98 o 
   0   2  10     5415.34     5474.85    318.41 o 
   1   2  10      170.73      137.88     23.26 o 
   2   2  10     1449.09     1448.76     56.54 o 
   3   2  10      322.97      380.12     36.06 o 
   4   2  10      382.56      354.02     31.57 o 
   5   2  10      194.98      203.94     26.08 o 
   6   2  10     1702.54     1714.98     53.62 o 
   7   2  10      474.60      439.39     42.65 o 
   8   2  10      675.54      668.70     49.28 o 
   9   2  10      129.94       99.73     47.09 o 
  10   2  10        1.87       36.85     15.96 o 
   0   3  10     2249.73     2271.27    151.03 o 
   1   3  10      534.19      546.28     38.26 o 
   2   3  10        6.65       62.89     33.23 o 
   3   3  10       99.88      104.14     21.81 o 
   4   3  10       56.87       32.69     22.30 o 
   5   3  10      147.65      140.39     28.27 o 
   6   3  10      530.32      531.22     44.03 o 
   7   3  10       35.08       45.16     25.92 o 
   8   3  10      478.73      420.87     52.24 o 
   2   4  10       40.59       10.91     32.45 o 
   3   4  10      474.04      439.25     71.42 o 
   4   4  10       18.91       29.28     29.08 o 
   5   4  10      159.17      127.16     42.14 o 
   2   0  11     3164.60     3121.40    108.76 o 
   4   0  11     4569.04     4353.20    129.03 o 
   6   0  11      371.10      313.96     42.18 o 
   8   0  11      647.69      510.79     63.01 o 
  10   0  11      910.72      870.50     71.72 o 
   1   1  11      158.38      150.98     24.13 o 
   2   1  11     3212.99     3387.64     76.75 o 
   3   1  11       37.09       46.52     24.32 o 
   4   1  11     3585.60     3645.15     83.15 o 
   5   1  11       60.29      101.88     31.26 o 
   6   1  11      261.28      210.41     24.86 o 
   7   1  11      691.31      741.51     40.26 o 
   8   1  11      985.10      887.30     39.45 o 
   9   1  11      191.40      153.84     23.59 o 
  10   1  11     1024.79     1025.34    129.82 o 
  11   1  11       48.00       31.31     19.06 o 
   1   2  11      596.76      615.98     38.28 o 
   2   2  11     1788.44     1875.43     83.13 o 
   3   2  11      225.91      193.56     32.37 o 
   4   2  11     1944.67     1885.89     53.32 o 
   5   2  11      244.62      268.78     28.71 o 
   6   2  11      275.67      256.32     31.39 o 
   7   2  11      225.65      217.49     27.89 o 
   8   2  11      358.22      344.89     66.24 o 
   9   2  11       69.27       40.76     17.80 o 
  10   2  11      627.43      515.65     69.14 o 
   1   3  11      703.23      702.98     42.21 o 
   2   3  11     1087.99     1022.47     46.15 o 
   3   3  11        1.84       27.27     30.02 o 
   4   3  11     2455.69     2541.52    144.71 o 
   5   3  11      324.07      296.28     39.21 o 
   6   3  11       86.88      100.77     24.74 o 
   7   3  11      285.82      264.53     30.24 o 
   3   4  11       43.68       26.32     30.29 o 
   4   4  11      232.12       65.10     30.29 o 
   0   0  12     5288.98     5446.76    229.82 o 
   2   0  12      539.22      538.75     64.02 o 
   4   0  12      427.14      455.17     43.18 o 
   6   0  12     3513.67     3482.25     99.12 o 
   8   0  12     2679.39     2831.33    120.65 o 
  10   0  12      399.71      459.71     65.43 o 
   0   1  12     4914.63     4874.88    142.43 o 
   1   1  12       87.84      104.71     33.91 o 
   2   1  12     1601.47     1672.90     55.23 o 
   3   1  12      343.08      410.31     34.26 o 
   4   1  12      683.67      656.87     39.53 o 
   5   1  12       95.59       62.04     26.46 o 
   6   1  12     3149.22     3222.24     78.84 o 
   7   1  12       36.30       39.08     20.95 o 
   8   1  12      260.62      187.98     28.95 o 
   9   1  12      233.62      148.20     47.59 o 
  10   1  12       45.40       34.14     20.92 o 
  11   1  12       10.80       48.12     21.32 o 
   0   2  12     2794.25     2578.54    132.01 o 
   1   2  12      492.92      474.40     41.31 o 
   2   2  12      757.79      741.60     41.88 o 
   3   2  12      537.64      494.81     39.99 o 
   4   2  12      167.27      181.94     24.17 o 
   5   2  12       69.12       90.90     24.54 o 
   6   2  12     1347.05     1355.70     59.12 o 
   7   2  12       98.13       75.21     25.30 o 
   8   2  12      824.34      840.17     44.58 o 
   9   2  12      301.14      289.51     33.50 o 
   0   3  12      594.55      550.89    100.40 o 
   1   3  12       97.24       90.42     24.33 o 
   2   3  12      950.90      854.05     51.36 o 
   3   3  12     1049.84      981.64     60.22 o 
   4   3  12       86.20       84.81     32.98 o 
   5   3  12      193.64      178.00     33.67 o 
   6   3  12      742.20      678.31    153.48 o 
   7   3  12       40.93       50.78     19.64 o 
   2   0  13     4950.49     4980.04    150.03 o 
   4   0  13     2798.33     2711.63     91.16 o 
   6   0  13      203.74      146.83     41.30 o 
   8   0  13      558.05      473.07     56.28 o 
  10   0  13     2742.53     2436.10    148.84 o 
   1   1  13      113.31       88.92     25.17 o 
   2   1  13     3931.21     4128.29    108.31 o 
   3   1  13      124.38      138.83     27.54 o 
   4   1  13     3056.24     3040.33     69.83 o 
   5   1  13      176.36      141.89     29.21 o 
   6   1  13      211.61      174.81     24.23 o 
   7   1  13       95.27       71.37     23.02 o 
   8   1  13       73.46       59.29     33.37 o 
   9   1  13       41.82       76.89     33.06 o 
  10   1  13     1377.61     1185.41     73.65 o 
   1   2  13      147.50      133.98     26.64 o 
   2   2  13     2208.15     2213.15     67.77 o 
   3   2  13      139.16      151.37     26.31 o 
   4   2  13     1699.22     1686.77     80.63 o 
   5   2  13      149.79      135.07     28.50 o 
   6   2  13      230.18      152.47     29.60 o 
   7   2  13      456.97      442.39     47.26 o 
   8   2  13      242.91      234.88     40.29 o 
   9   2  13       31.71       42.41     25.44 o 
   1   3  13      198.77      200.91     38.21 o 
   2   3  13      397.88      332.21     43.47 o 
   3   3  13        3.60       24.23     28.86 o 
   4   3  13      631.48      581.47     66.34 o 
   5   3  13      124.43       84.21     27.53 o 
   6   3  13      119.02       56.78     26.40 o 
   7   3  13      259.42      171.93     54.53 o 
   0   0  14     5381.48     5410.81    177.32 o 
   2   0  14     1676.72     1628.76     80.05 o 
   4   0  14      375.69      367.20    114.31 o 
   6   0  14     1814.35     1623.67     79.31 o 
   8   0  14     1008.54      897.55     99.56 o 
   0   1  14     4785.64     4927.59    137.29 o 
   1   1  14       60.69      100.12     33.98 o 
   2   1  14      758.39      751.00     46.14 o 
   3   1  14      505.51      516.82     36.77 o 
   4   1  14      190.94      185.34     27.75 o 
   5   1  14       38.32       59.35     24.17 o 
   6   1  14     2262.93     2114.87     66.88 o 
   7   1  14       50.67       70.51     29.56 o 
   8   1  14     1162.04     1076.43    111.55 o 
   9   1  14       98.95       29.89     45.37 o 
  10   1  14       61.23       50.89     38.37 o 
   0   2  14     3346.20     3157.74    128.44 o 
   1   2  14      313.95      274.37     29.73 o 
   2   2  14      311.82      286.76     49.89 o 
   3   2  14      682.81      710.00     55.47 o 
   4   2  14      160.34      159.92     36.87 o 
   5   2  14      176.22      113.06     29.89 o 
   6   2  14     1198.15     1334.86    128.31 o 
   7   2  14        6.74       50.01     29.74 o 
   8   2  14      436.68      464.10     72.91 o 
   9   2  14       77.25       73.38     29.62 o 
   1   3  14       73.32       78.83     40.32 o 
   2   3  14      402.42      512.83     77.48 o 
   3   3  14      534.05      521.17     60.72 o 
   4   3  14        9.26       51.28     26.89 o 
   5   3  14      138.11       96.08     22.68 o 
   6   3  14      346.60      275.29     36.51 o 
   2   0  15     2377.11     2428.07    112.82 o 
   4   0  15     1909.37     1689.26     82.65 o 
   6   0  15      190.38      216.70     52.58 o 
   1   1  15      119.74      108.46     29.33 o 
   2   1  15     1453.70     1381.14     55.63 o 
   3   1  15       38.26       72.61     25.92 o 
   4   1  15     2147.09     1891.66     73.85 o 
   5   1  15      237.50      188.63     38.04 o 
   6   1  15      121.22       75.18     41.97 o 
   7   1  15       75.35       86.96     31.32 o 
   8   1  15      279.71      193.20     44.90 o 
   9   1  15        9.71       18.65     31.17 o 
   1   2  15      469.67      452.19     39.12 o 
   2   2  15      552.96      473.77     45.38 o 
   3   2  15      224.85      188.73     39.60 o 
   4   2  15     2364.17     2266.09    116.90 o 
   5   2  15      108.05       68.25     25.96 o 
   6   2  15       54.25       42.15     26.17 o 
   7   2  15      570.26      431.93     43.69 o 
   8   2  15      262.64      231.44     46.52 o 
   2   3  15      493.39      423.50     73.04 o 
   3   3  15       29.47       25.31     46.85 o 
   4   3  15      549.49      713.37     93.64 o 
   5   3  15       93.91       83.14     37.77 o 
   6   3  15       87.66       83.47     31.91 o 
   0   0  16     2675.08     2394.70    135.44 o 
   2   0  16      955.66      948.26    122.75 o 
   4   0  16      261.87      244.63     53.52 o 
   0   1  16     6040.61     5992.83    179.57 o 
   1   1  16      145.06      132.68     29.09 o 
   2   1  16      481.90      443.14     63.31 o 
   3   1  16       42.57       30.33     36.19 o 
   4   1  16      553.37      568.10     54.37 o 
   5   1  16      277.83      316.80     66.38 o 
   6   1  16      911.65      758.20     88.79 o 
   7   1  16       16.96       41.60     33.66 o 
   8   1  16      972.80      851.57     86.23 o 
   9   1  16      131.85       60.05     43.15 o 
   1   2  16        6.39       13.06     39.18 o 
   2   2  16      717.00      751.87     86.77 o 
   4   2  16       36.35       41.54     41.27 o 
   5   2  16      195.91      146.55     42.07 o 
   6   2  16      864.25      777.25     76.61 o 
   7   2  16      140.04       63.62     26.12 o 
   4   3  16       98.23       86.57     39.45 o 
   5   3  16       57.78       15.69     39.25 o 
   1   1  17        2.32       16.90     44.36 o 
   3   1  17        5.74       44.90     44.16 o 
   4   1  17     1405.27     1168.77    103.20 o 
   5   2  17      208.46      209.29     52.98 o 
   6   2  17       67.04       28.34     30.63 o 
   7   2  17       15.78       61.06     37.90 o 
                                                 
